# Supplementary material for: Octa­akis(4-amino­pyridine)-1κ4 N 1,2κ4 N 1-aqua-2κO-μ-carbonato-1:2κ3 O,O′:O′′-dinickel(II) dichloride penta­hydrate
Source: Acta Crystallogr Sect E Struct Rep Online. 2008 Oct 18;64(Pt 11):m1436–7. doi: 10.1107/S1600536808033321 (PMC2959610; doi:10.1107/S1600536808033321)
Supplement: Supplementary file 1 [file e-64-m1436-sup1.cif]

##############################################################################
###                                                                        ###
###        Electronic paper (Acta Crystallographica Section E)             ###
###                                                                        ###
##############################################################################
#                                                                            #
# This CIF contains the data in a paper accepted for publication in Acta     #
# Crystallographica Section E. It conforms to the requirements of Notes      #
# for Authors for Section E, and has been peer reviewed under the auspices   #
# of the IUCr Commission on Journals.                                        #
#                                                                            #
# Full details of the Crystallographic Information File format               #
# are given in the paper "The Crystallographic Information File (CIF):       #
# a New Standard Archive File for Crystallography" by S. R. Hall, F. H.      #
# Allen and I. D. Brown [Acta Cryst. (1991), A47, 655-685].                  #
#                                                                            #
# The current version of the core CIF dictionary is obtainable from          #
# ftp://ftp.iucr.org/pub/cif_core.dic. The current version number is 2.4.    #
#                                                                            #
# Software is freely available for graphical display of the structure(s) in  #
# this CIF.  For information consult the CIF home page http://www.iucr.org/  #
# cif/home.html                                                              #
#                                                                            #
# This file may be used for bona fide research purposes within the           #
# scientific community so long as proper attribution is given to the journal # 
# article from which it was obtained.                                        #
#                                                                            #
##############################################################################
                                             
data_global
_audit_creation_method     'form.cif (version 2.0)'
_journal_data_validation_number     ?
_journal_date_recd_electronic     2008-10-13
_journal_date_accepted     2008-10-14
_journal_name_full     'Acta Crystallographica, Section E'
_journal_year     2008
_journal_volume     64
_journal_issue     11
_journal_page_first     m1436
_journal_page_last     m1437
_journal_paper_category     QM
_journal_coeditor_code     AT2653
_publ_contact_author_name     'Prof. Fun Hoong Kun'
_publ_contact_author_address
;
      X-ray Crystallography Unit
      School of Physics
      Universiti Sains Malaysia
      11800 USM, Penang
      MALAYSIA
;
_publ_contact_author_email     'hkfun@usm.my'
_publ_contact_author_fax     '604 6579150'
_publ_contact_author_phone     '604 6533652'
_publ_section_title
;\
Octaakis(4-aminopyridine)-1\k^4^<i>N</i>^1^,2\k^4^<i>N</i>^1^-aqua-2\k<i>O</i>-\
\m-carbonato-1:2\k^3^<i>O</i>,<i>O</i>':<i>O</i>''-dinickel(II) dichloride
pentahydrate
;
loop_
    _publ_author_name
    _publ_author_footnote
    _publ_author_address
    'Hoong-Kun Fun' .
;
X-ray Crystallography Unit
School of Physics
Universiti Sains Malaysia
11800 USM, Penang
Malaysia
;
    'Sinthiya, A' .
;
Department of Electronics
St Josephs College
Tiruchirappalli 620 002
India
;
    'Samuel Robinson Jebas'
;
Permanent address: Department of Physics,
Karunya University,
Karunya Nagar,
Coimbatore 641 114,
India.
;
;
X-ray Crystallography Unit
School of Physics
Universiti Sains Malaysia
11800 USM, Penang
Malaysia
;
    'Ravindran Durai Nayagam, B.' .
;
Department of Chemistry
Popes College
Sawyerpuram 628251
Tamil Nadu
India
;
    'Alfred Cecil Raj, S.' .
;
Department of Physics
St Josephs College
Tiruchirappalli 620 002
India
;
data_I
_audit_creation_method     SHELXL-97
_chemical_name_systematic
;
Octaakis(4-aminopyridine)-1\k^4^N^1^,2\k^4^N^1^-aqua-2\kO-\m-carbonato-
1:2\k^3^O,O':O''-dinickel(II) dichloride pentahydrate
;
_chemical_name_common
;
;
_chemical_formula_moiety     'C41 H50 N16 Ni2 O4 2+, 2(Cl -), 5(H2 O)'
_chemical_formula_sum     'C41 H60 Cl2 N16 Ni2 O9'
_chemical_formula_iupac     '[Ni2 (C O3) (C5 H6 N2)8 (H2 O)] Cl2, 5H2 O'
_chemical_formula_weight     1109.37
_chemical_melting_point     ?
_symmetry_cell_setting     'triclinic'
_symmetry_space_group_name_H-M     'P -1'
_Symmetry_space_group_name_Hall     '-P 1'
loop_
    _symmetry_equiv_pos_as_xyz
    'x, y, z'
    '-x, -y, -z'
_cell_length_a     12.8877(3)
_cell_length_b     14.7920(3)
_cell_length_c     15.0510(3)
_cell_angle_alpha     82.7970(10)
_cell_angle_beta     68.7480(10)
_cell_angle_gamma     75.1910(10)
_cell_volume     2583.59(9)
_cell_formula_units_Z     2
_cell_measurement_reflns_used     8874
_cell_measurement_theta_min     2.49
_cell_measurement_theta_max     31.91
_cell_measurement_temperature     100.00(10)
_exptl_crystal_description     'block'
_exptl_crystal_colour     'blue'
_exptl_crystal_size_max     0.73
_exptl_crystal_size_mid     0.25
_exptl_crystal_size_min     0.21
_exptl_crystal_density_diffrn     1.426
_exptl_crystal_density_meas     ?
_exptl_crystal_density_method     'not measured'
_exptl_crystal_F_000     1160
_exptl_absorpt_coefficient_mu     0.899
_exptl_absorpt_correction_type     multi-scan
_exptl_absorpt_process_details     '(SADABS; Bruker, 2005)'
_exptl_absorpt_correction_T_min     0.5599
_exptl_absorpt_correction_T_max     0.8337
_exptl_special_details
;
The data was collected with the Oxford Cyrosystem Cobra low-temperature
attachment.
;
_diffrn_ambient_temperature     100.00(10)
_diffrn_radiation_type     MoK\a
_diffrn_radiation_wavelength     0.71073
_diffrn_radiation_source     'fine-focus sealed tube'
_diffrn_radiation_monochromator     graphite
_diffrn_measurement_device_type     'Bruker SMART APEXII CCD area-detector'
_diffrn_measurement_method     '\f and \w'
_diffrn_detector_area_resol_mean     .
_diffrn_reflns_number     42253
_diffrn_reflns_av_R_equivalents     0.0458
_diffrn_reflns_av_sigmaI/netI     0.0521
_diffrn_reflns_theta_min     1.74
_diffrn_reflns_theta_max     29.00
_diffrn_reflns_theta_full     29.00
_diffrn_measured_fraction_theta_max     0.994
_diffrn_measured_fraction_theta_full     0.994
_diffrn_reflns_limit_h_min     -17
_diffrn_reflns_limit_h_max     17
_diffrn_reflns_limit_k_min     -20
_diffrn_reflns_limit_k_max     20
_diffrn_reflns_limit_l_min     -20
_diffrn_reflns_limit_l_max     20
_diffrn_standards_number     0
_diffrn_standards_interval_count     .
_diffrn_standards_interval_time     .
_diffrn_standards_decay_%     ?
_refine_special_details
;
Refinement of <i>F</i>^2^ against ALL reflections. The weighted <i>R</i>-factor
<i>wR</i> and goodness of fit <i>S</i> are based on <i>F</i>^2^, conventional
<i>R</i>-factors <i>R</i> are based on <i>F</i>, with <i>F</i> set to zero for
negative <i>F</i>^2^. The threshold expression of <i>F</i>^2^ >
\s(<i>F</i>^2^) is used only for calculating <i>R</i>-factors(gt) <i>etc</i>.
and is not relevant to the choice of reflections for refinement.
<i>R</i>-factors based on <i>F</i>^2^ are statistically about twice as large
as those based on <i>F</i>, and <i>R</i>- factors based on ALL data will be
even larger.
;
_reflns_number_total     13659
_reflns_number_gt     10282
_reflns_threshold_expression     I>2\s(I)
_refine_ls_structure_factor_coef     Fsqd
_refine_ls_matrix_type     full
_refine_ls_R_factor_all     0.0871
_refine_ls_R_factor_gt     0.0645
_refine_ls_wR_factor_gt     0.1656
_refine_ls_wR_factor_ref     0.1795
_refine_ls_goodness_of_fit_ref     1.036
_refine_ls_restrained_S_all     1.036
_refine_ls_number_reflns     13659
_refine_ls_number_parameters     647
_refine_ls_number_restraints     0
_refine_ls_hydrogen_treatment     constr
_refine_ls_weighting_scheme     calc
_refine_ls_weighting_details
         'calc w=1/[\s^2^(Fo^2^)+(0.0775P)^2^+7.7222P] where P=(Fo^2^+2Fc^2^)/3'
_atom_sites_solution_hydrogens     geom
_atom_sites_solution_primary     direct
_atom_sites_solution_secondary     difmap
_refine_ls_shift/su_max     0.000
_refine_ls_shift/su_mean     0.000
_refine_diff_density_max     2.221
_refine_diff_density_min     -1.940
_refine_ls_extinction_method     none
_refine_ls_extinction_coef     ?
loop_
    _atom_type_symbol
    _atom_type_description
    _atom_type_scat_dispersion_real
    _atom_type_scat_dispersion_imag
    _atom_type_scat_source
    'C' 'C' 0.0033 0.0016
                         'International Tables Vol C Tables 4.2.6.8 and 6.1.1.4'
    'H' 'H' 0.0000 0.0000
                         'International Tables Vol C Tables 4.2.6.8 and 6.1.1.4'
    'N' 'N' 0.0061 0.0033
                         'International Tables Vol C Tables 4.2.6.8 and 6.1.1.4'
    'O' 'O' 0.0106 0.0060
                         'International Tables Vol C Tables 4.2.6.8 and 6.1.1.4'
    'Cl' 'Cl' 0.1484 0.1585
                         'International Tables Vol C Tables 4.2.6.8 and 6.1.1.4'
    'Ni' 'Ni' 0.3393 1.1124
                         'International Tables Vol C Tables 4.2.6.8 and 6.1.1.4'
_computing_data_collection     'APEX2 (Bruker, 2005)'
_computing_cell_refinement     'APEX2 (Bruker, 2005)'
_computing_data_reduction     'SAINT (Bruker, 2005)'
_computing_structure_solution     'SHELXTL (Sheldrick, 2008)'
_computing_structure_refinement     'SHELXTL (Sheldrick, 2008)'
_computing_molecular_graphics     'SHELXTL (Sheldrick, 2008)'
_computing_publication_material
;
SHELXTL (Sheldrick, 2008) and PLATON (Spek, 2003)
;
loop_
    _atom_site_type_symbol
    _atom_site_label
    _atom_site_fract_x
    _atom_site_fract_y
    _atom_site_fract_z
    _atom_site_U_iso_or_equiv
    _atom_site_adp_type
    _atom_site_calc_flag
    _atom_site_refinement_flags
    _atom_site_occupancy
    _atom_site_disorder_assembly
    _atom_site_disorder_group
    C C1 0.5271(3) 0.9042(3) 0.2051(3) 0.0233(7) Uani d . 1 . .
    H H1 0.4600 0.8895 0.2080 0.028 Uiso calc R 1 . .
    C C2 0.5181(3) 0.9898(2) 0.2360(3) 0.0231(7) Uani d . 1 . .
    H H2 0.4471 1.0308 0.2586 0.028 Uiso calc R 1 . .
    C C3 0.6164(3) 1.0154(3) 0.2336(3) 0.0309(9) Uani d . 1 . .
    C C4 0.7188(3) 0.9500(3) 0.1959(4) 0.0396(11) Uani d . 1 . .
    H H4 0.7874 0.9639 0.1902 0.048 Uiso calc R 1 . .
    C C5 0.7195(3) 0.8659(3) 0.1673(3) 0.0298(8) Uani d . 1 . .
    H H5 0.7896 0.8238 0.1438 0.036 Uiso calc R 1 . .
    C C6 0.8176(3) 0.6901(3) -0.0318(3) 0.0252(7) Uani d . 1 . .
    H H6 0.7548 0.7170 -0.0504 0.030 Uiso calc R 1 . .
    C C7 0.9231(3) 0.6713(3) -0.1012(3) 0.0285(8) Uani d . 1 . .
    H H7 0.9303 0.6853 -0.1648 0.034 Uiso calc R 1 . .
    C C8 1.0202(3) 0.6312(3) -0.0768(3) 0.0249(7) Uani d . 1 . .
    C C9 1.0021(3) 0.6128(3) 0.0207(3) 0.0240(7) Uani d . 1 . .
    H H9 1.0635 0.5865 0.0413 0.029 Uiso calc R 1 . .
    C C10 0.8929(3) 0.6341(2) 0.0853(3) 0.0213(7) Uani d . 1 . .
    H H10 0.8833 0.6213 0.1496 0.026 Uiso calc R 1 . .
    C C11 0.7216(3) 0.5782(2) 0.2989(2) 0.0210(7) Uani d . 1 . .
    H H11 0.7480 0.5353 0.2510 0.025 Uiso calc R 1 . .
    C C12 0.7460(3) 0.5495(3) 0.3803(3) 0.0237(7) Uani d . 1 . .
    H H12 0.7865 0.4887 0.3869 0.028 Uiso calc R 1 . .
    C C13 0.7097(3) 0.6124(3) 0.4542(3) 0.0248(7) Uani d . 1 . .
    C C14 0.6474(4) 0.7018(3) 0.4381(3) 0.0272(8) Uani d . 1 . .
    H H14 0.6208 0.7464 0.4844 0.033 Uiso calc R 1 . .
    C C15 0.6256(3) 0.7235(3) 0.3543(3) 0.0236(7) Uani d . 1 . .
    H H15 0.5830 0.7830 0.3463 0.028 Uiso calc R 1 . .
    C C16 0.5630(3) 0.5103(2) 0.2170(2) 0.0206(7) Uani d . 1 . .
    H H16 0.5448 0.5317 0.2776 0.025 Uiso calc R 1 . .
    C C17 0.5325(3) 0.4300(3) 0.2104(2) 0.0215(7) Uani d . 1 . .
    H H17 0.4979 0.3970 0.2654 0.026 Uiso calc R 1 . .
    C C18 0.5538(3) 0.3976(2) 0.1201(2) 0.0193(6) Uani d . 1 . .
    C C19 0.6132(3) 0.4486(3) 0.0408(2) 0.0219(7) Uani d . 1 . .
    H H19 0.6325 0.4291 -0.0207 0.026 Uiso calc R 1 . .
    C C20 0.6421(3) 0.5268(2) 0.0552(2) 0.0208(7) Uani d . 1 . .
    H H20 0.6816 0.5590 0.0017 0.025 Uiso calc R 1 . .
    C C21 0.2826(3) 0.9510(3) 0.0819(2) 0.0215(7) Uani d . 1 . .
    H H21 0.2953 0.9136 0.0320 0.026 Uiso calc R 1 . .
    C C22 0.3296(3) 1.0281(2) 0.0609(2) 0.0218(7) Uani d . 1 . .
    H H22 0.3710 1.0426 -0.0018 0.026 Uiso calc R 1 . .
    C C23 0.3147(3) 1.0847(2) 0.1346(3) 0.0205(7) Uani d . 1 . .
    C C24 0.2439(3) 1.0618(2) 0.2266(3) 0.0224(7) Uani d . 1 . .
    H H24 0.2269 1.0993 0.2775 0.027 Uiso calc R 1 . .
    C C25 0.2001(3) 0.9832(2) 0.2403(3) 0.0212(7) Uani d . 1 . .
    H H25 0.1546 0.9690 0.3017 0.025 Uiso calc R 1 . .
    C C26 0.1996(3) 0.7820(3) -0.0090(3) 0.0255(7) Uani d . 1 . .
    H H26 0.2726 0.7480 -0.0131 0.031 Uiso calc R 1 . .
    C C27 0.1732(4) 0.7973(3) -0.0911(3) 0.0306(8) Uani d . 1 . .
    H H27 0.2278 0.7743 -0.1483 0.037 Uiso calc R 1 . .
    C C28 0.0646(3) 0.8472(3) -0.0888(3) 0.0253(7) Uani d . 1 . .
    C C29 -0.0111(3) 0.8795(3) 0.0001(3) 0.0280(8) Uani d . 1 . .
    H H29 -0.0845 0.9140 0.0062 0.034 Uiso calc R 1 . .
    C C30 0.0226(3) 0.8603(3) 0.0787(3) 0.0278(8) Uani d . 1 . .
    H H30 -0.0307 0.8817 0.1371 0.033 Uiso calc R 1 . .
    C C31 -0.0446(3) 0.9253(3) 0.3014(3) 0.0237(7) Uani d . 1 . .
    H H31 -0.0175 0.9659 0.2506 0.028 Uiso calc R 1 . .
    C C32 -0.1482(3) 0.9588(3) 0.3702(3) 0.0281(8) Uani d . 1 . .
    H H32 -0.1890 1.0198 0.3651 0.034 Uiso calc R 1 . .
    C C33 -0.1919(3) 0.8998(3) 0.4486(3) 0.0269(8) Uani d . 1 . .
    C C34 -0.1233(3) 0.8102(3) 0.4509(3) 0.0280(8) Uani d . 1 . .
    H H34 -0.1471 0.7684 0.5015 0.034 Uiso calc R 1 . .
    C C35 -0.0205(3) 0.7837(3) 0.3785(3) 0.0231(7) Uani d . 1 . .
    H H35 0.0237 0.7239 0.3827 0.028 Uiso calc R 1 . .
    C C36 0.0675(3) 0.6296(3) 0.2273(3) 0.0229(7) Uani d . 1 . .
    H H36 0.0080 0.6764 0.2184 0.028 Uiso calc R 1 . .
    C C37 0.0479(3) 0.5409(3) 0.2534(3) 0.0256(8) Uani d . 1 . .
    H H37 -0.0224 0.5291 0.2612 0.031 Uiso calc R 1 . .
    C C38 0.1362(3) 0.4684(2) 0.2680(2) 0.0216(7) Uani d . 1 . .
    C C39 0.2416(3) 0.4919(2) 0.2481(2) 0.0210(7) Uani d . 1 . .
    H H39 0.3046 0.4457 0.2513 0.025 Uiso calc R 1 . .
    C C40 0.2520(3) 0.5823(2) 0.2239(2) 0.0198(6) Uani d . 1 . .
    H H40 0.3221 0.5960 0.2138 0.024 Uiso calc R 1 . .
    C C41 0.4459(3) 0.7377(2) 0.1216(2) 0.0170(6) Uani d . 1 . .
    N N1 0.6252(2) 0.8396(2) 0.1708(2) 0.0184(6) Uani d . 1 . .
    N N2 0.6106(3) 1.0977(3) 0.2669(4) 0.0489(11) Uani d . 1 . .
    H H2A 0.6719 1.1119 0.2653 0.059 Uiso calc R 1 . .
    H H2B 0.5455 1.1361 0.2896 0.059 Uiso calc R 1 . .
    N N3 0.7989(2) 0.6720(2) 0.0625(2) 0.0191(6) Uani d . 1 . .
    N N4 1.1259(3) 0.6082(3) -0.1450(2) 0.0350(8) Uani d . 1 . .
    H H4A 1.1338 0.6183 -0.2043 0.042 Uiso calc R 1 . .
    H H4B 1.1847 0.5835 -0.1286 0.042 Uiso calc R 1 . .
    N N5 0.6625(3) 0.6635(2) 0.2825(2) 0.0199(6) Uani d . 1 . .
    N N6 0.7329(4) 0.5873(3) 0.5356(2) 0.0377(9) Uani d . 1 . .
    H H6A 0.7092 0.6268 0.5800 0.045 Uiso calc R 1 . .
    H H6B 0.7713 0.5319 0.5431 0.045 Uiso calc R 1 . .
    N N7 0.6177(2) 0.5606(2) 0.1413(2) 0.0190(6) Uani d . 1 . .
    N N8 0.5179(3) 0.3224(2) 0.1102(2) 0.0236(6) Uani d . 1 . .
    H H8A 0.4811 0.2931 0.1599 0.028 Uiso calc R 1 . .
    H H8B 0.5320 0.3039 0.0542 0.028 Uiso calc R 1 . .
    N N9 0.2186(2) 0.9262(2) 0.1713(2) 0.0196(6) Uani d . 1 . .
    N N10 0.3662(3) 1.1568(2) 0.1190(2) 0.0251(6) Uani d . 1 . .
    H H10A 0.4098 1.1691 0.0625 0.030 Uiso calc R 1 . .
    H H10B 0.3555 1.1903 0.1656 0.030 Uiso calc R 1 . .
    N N11 0.1267(2) 0.8131(2) 0.0769(2) 0.0195(6) Uani d . 1 . .
    N N12 0.0350(3) 0.8655(3) -0.1682(3) 0.0366(8) Uani d . 1 . .
    H H12A -0.0321 0.8979 -0.1645 0.044 Uiso calc R 1 . .
    H H12B 0.0833 0.8448 -0.2222 0.044 Uiso calc R 1 . .
    N N13 0.0203(2) 0.8390(2) 0.3017(2) 0.0197(6) Uani d . 1 . .
    N N14 -0.2945(3) 0.9289(3) 0.5175(3) 0.0412(10) Uani d . 1 . .
    H H14A -0.3195 0.8917 0.5648 0.049 Uiso calc R 1 . .
    H H14B -0.3346 0.9846 0.5139 0.049 Uiso calc R 1 . .
    N N15 0.1660(2) 0.6529(2) 0.2140(2) 0.0193(6) Uani d . 1 . .
    N N16 0.1213(3) 0.3815(2) 0.2988(3) 0.0299(7) Uani d . 1 . .
    H H16A 0.1770 0.3388 0.3067 0.036 Uiso calc R 1 . .
    H H16B 0.0560 0.3687 0.3106 0.036 Uiso calc R 1 . .
    Ni Ni1 0.62871(4) 0.69875(3) 0.15544(3) 0.01710(11) Uani d . 1 . .
    Ni Ni2 0.18322(4) 0.79166(3) 0.19613(3) 0.01683(11) Uani d . 1 . .
    Cl Cl1 0.35627(8) 0.23887(6) 0.31722(6) 0.02547(19) Uani d . 1 . .
    Cl Cl2 0.90118(15) 0.27828(13) 0.34939(11) 0.0716(5) Uani d . 1 . .
    O O1 0.3536(2) 0.74562(17) 0.10538(17) 0.0188(5) Uani d . 1 . .
    O O1W 0.2427(2) 0.76585(17) 0.31497(17) 0.0207(5) Uani d . 1 . .
    H H1W1 0.3100 0.7507 0.2748 0.031 Uiso d R 1 . .
    H H2W1 0.2249 0.7160 0.3444 0.031 Uiso d R 1 . .
    O O2 0.5421(2) 0.73727(17) 0.05345(16) 0.0181(5) Uani d . 1 . .
    O O3 0.4495(2) 0.72752(17) 0.20747(17) 0.0191(5) Uani d . 1 . .
    O O2W 0.7793(4) 0.3796(2) 0.5453(2) 0.0571(11) Uani d . 1 . .
    H H1W2 0.8431 0.3488 0.5096 0.086 Uiso d R 1 . .
    H H2W2 0.7326 0.3440 0.5630 0.086 Uiso d R 1 . .
    O O3W 0.5677(5) 0.4100(4) 0.5178(5) 0.111(2) Uani d . 1 . .
    H H1W3 0.5155 0.3898 0.5629 0.167 Uiso d R 1 . .
    H H2W3 0.5534 0.4106 0.4666 0.167 Uiso d R 1 . .
    O O4W 0.7123(7) 0.2467(3) 0.3499(3) 0.123(3) Uani d . 1 . .
    H H1W4 0.7685 0.2667 0.3496 0.185 Uiso d R 1 . .
    H H2W4 0.6849 0.2803 0.3099 0.185 Uiso d R 1 . .
    O O5WA 0.1451(6) 0.8802(4) 0.4730(4) 0.0363(14) Uani d P 0.50 A 1
    H H1W5 0.1303 0.8712 0.4246 0.054 Uiso d PR 0.50 A 1
    H H2W5 0.1447 0.8301 0.5076 0.054 Uiso d PR 0.50 A 1
    O O5WB 0.7622(7) 0.1175(5) 0.5465(5) 0.0505(18) Uani d P 0.50 B 2
    H H1WA 0.7273 0.1482 0.5969 0.076 Uiso d PR 0.50 B 2
    H H2WB 0.7478 0.0635 0.5579 0.076 Uiso d PR 0.50 B 2
    O O6WA 0.6332(5) 0.1318(4) 0.5175(4) 0.0502(18) Uani d P 0.50 C 1
    H H1W6 0.5629 0.1310 0.5350 0.075 Uiso d PR 0.50 C 1
    H H2W6 0.6478 0.1688 0.4689 0.075 Uiso d PR 0.50 C 1
    O O6WB 0.9981(5) 0.9408(4) 0.5318(4) 0.0533(18) Uani d PR 0.50 C 2
    H H1WC 1.0098 0.9362 0.5844 0.080 Uiso d PR 0.50 C 2
    H H2WD 0.9477 0.9104 0.5386 0.080 Uiso d PR 0.50 C 2
loop_
    _atom_site_aniso_label
    _atom_site_aniso_U_11
    _atom_site_aniso_U_22
    _atom_site_aniso_U_33
    _atom_site_aniso_U_12
    _atom_site_aniso_U_13
    _atom_site_aniso_U_23
    C1 0.0196(17) 0.0245(17) 0.0278(18) -0.0055(14) -0.0111(14) 0.0014(14)
    C2 0.0176(16) 0.0197(16) 0.0283(18) 0.0018(13) -0.0076(14) -0.0015(14)
    C3 0.0219(18) 0.0227(18) 0.047(2) -0.0037(15) -0.0104(17) -0.0039(17)
    C4 0.0177(18) 0.030(2) 0.072(3) -0.0066(16) -0.012(2) -0.011(2)
    C5 0.0179(17) 0.0234(18) 0.045(2) -0.0036(14) -0.0072(16) -0.0042(16)
    C6 0.0218(17) 0.0298(19) 0.0230(17) -0.0004(14) -0.0094(14) -0.0033(14)
    C7 0.030(2) 0.033(2) 0.0204(17) -0.0034(16) -0.0081(15) -0.0031(15)
    C8 0.0250(18) 0.0212(17) 0.0261(18) -0.0020(14) -0.0068(15) -0.0050(14)
    C9 0.0190(16) 0.0258(18) 0.0267(18) -0.0005(14) -0.0103(14) -0.0017(14)
    C10 0.0211(17) 0.0226(17) 0.0226(16) -0.0058(13) -0.0106(14) 0.0014(13)
    C11 0.0230(17) 0.0210(16) 0.0202(16) -0.0067(13) -0.0083(14) 0.0009(13)
    C12 0.0259(18) 0.0212(17) 0.0254(17) -0.0065(14) -0.0111(15) 0.0037(14)
    C13 0.032(2) 0.0245(18) 0.0209(17) -0.0072(15) -0.0125(15) 0.0017(14)
    C14 0.038(2) 0.0227(18) 0.0235(17) -0.0071(16) -0.0121(16) -0.0028(14)
    C15 0.0266(18) 0.0218(17) 0.0217(17) -0.0045(14) -0.0086(14) 0.0010(13)
    C16 0.0215(16) 0.0221(16) 0.0202(16) -0.0058(13) -0.0092(13) 0.0000(13)
    C17 0.0204(16) 0.0242(17) 0.0201(16) -0.0074(14) -0.0067(13) 0.0027(13)
    C18 0.0156(15) 0.0193(16) 0.0222(16) -0.0029(12) -0.0065(13) -0.0007(13)
    C19 0.0229(17) 0.0245(17) 0.0182(16) -0.0047(14) -0.0072(13) -0.0017(13)
    C20 0.0212(17) 0.0215(16) 0.0182(15) -0.0040(13) -0.0062(13) 0.0018(13)
    C21 0.0224(17) 0.0237(17) 0.0195(16) -0.0057(14) -0.0092(14) 0.0028(13)
    C22 0.0244(17) 0.0221(17) 0.0195(16) -0.0076(14) -0.0085(14) 0.0044(13)
    C23 0.0164(15) 0.0187(16) 0.0259(17) -0.0036(12) -0.0090(13) 0.0057(13)
    C24 0.0248(18) 0.0203(16) 0.0213(16) -0.0052(14) -0.0069(14) -0.0005(13)
    C25 0.0195(16) 0.0213(16) 0.0201(16) -0.0037(13) -0.0048(13) 0.0011(13)
    C26 0.0212(17) 0.0283(19) 0.0229(17) -0.0011(14) -0.0065(14) 0.0007(14)
    C27 0.031(2) 0.033(2) 0.0214(18) -0.0005(16) -0.0064(16) -0.0007(15)
    C28 0.0305(19) 0.0231(17) 0.0257(18) -0.0097(15) -0.0140(15) 0.0081(14)
    C29 0.0231(18) 0.0297(19) 0.033(2) -0.0033(15) -0.0147(16) 0.0037(15)
    C30 0.0171(17) 0.036(2) 0.0280(19) -0.0014(15) -0.0067(15) -0.0048(16)
    C31 0.0238(18) 0.0218(17) 0.0225(17) -0.0061(14) -0.0041(14) 0.0002(13)
    C32 0.0257(19) 0.0174(16) 0.033(2) -0.0033(14) -0.0025(16) 0.0018(14)
    C33 0.0248(18) 0.0238(18) 0.0266(18) -0.0055(15) -0.0019(15) -0.0024(14)
    C34 0.0242(18) 0.0267(19) 0.0263(18) -0.0057(15) -0.0025(15) 0.0042(15)
    C35 0.0222(17) 0.0223(17) 0.0222(17) -0.0043(14) -0.0056(14) 0.0005(13)
    C36 0.0186(16) 0.0242(17) 0.0295(18) -0.0047(13) -0.0135(14) 0.0021(14)
    C37 0.0213(17) 0.0260(18) 0.035(2) -0.0089(14) -0.0152(16) 0.0023(15)
    C38 0.0250(18) 0.0220(17) 0.0220(16) -0.0085(14) -0.0114(14) 0.0011(13)
    C39 0.0195(16) 0.0200(16) 0.0227(16) -0.0016(13) -0.0086(14) 0.0001(13)
    C40 0.0174(16) 0.0207(16) 0.0219(16) -0.0037(13) -0.0076(13) -0.0016(13)
    C41 0.0149(15) 0.0159(15) 0.0191(15) -0.0019(12) -0.0059(12) 0.0011(12)
    N1 0.0179(13) 0.0181(13) 0.0195(13) -0.0040(11) -0.0075(11) 0.0010(11)
    N2 0.0255(18) 0.0280(19) 0.097(4) -0.0023(15) -0.022(2) -0.023(2)
    N3 0.0148(13) 0.0187(14) 0.0227(14) -0.0027(11) -0.0060(11) -0.0003(11)
    N4 0.0270(17) 0.042(2) 0.0265(17) 0.0020(15) -0.0035(14) -0.0072(15)
    N5 0.0196(14) 0.0217(14) 0.0200(14) -0.0053(11) -0.0087(11) 0.0002(11)
    N6 0.067(3) 0.0260(17) 0.0275(17) -0.0062(17) -0.0294(18) 0.0026(14)
    N7 0.0192(14) 0.0194(14) 0.0190(13) -0.0041(11) -0.0077(11) 0.0002(11)
    N8 0.0257(15) 0.0251(15) 0.0216(14) -0.0123(13) -0.0045(12) -0.0037(12)
    N9 0.0174(13) 0.0190(14) 0.0210(14) -0.0054(11) -0.0052(11) 0.0031(11)
    N10 0.0316(17) 0.0232(15) 0.0239(15) -0.0142(13) -0.0099(13) 0.0046(12)
    N11 0.0181(14) 0.0198(14) 0.0201(14) -0.0039(11) -0.0070(11) 0.0016(11)
    N12 0.045(2) 0.038(2) 0.0289(18) -0.0063(17) -0.0200(16) 0.0085(15)
    N13 0.0161(13) 0.0213(14) 0.0208(14) -0.0052(11) -0.0053(11) 0.0003(11)
    N14 0.0302(19) 0.0288(18) 0.039(2) -0.0005(15) 0.0126(16) 0.0033(15)
    N15 0.0206(14) 0.0163(13) 0.0209(14) -0.0040(11) -0.0080(11) 0.0019(11)
    N16 0.0323(18) 0.0213(15) 0.044(2) -0.0120(13) -0.0215(16) 0.0086(14)
    Ni1 0.0158(2) 0.0189(2) 0.0175(2) -0.00417(16) -0.00708(16) 0.00114(16)
    Ni2 0.0153(2) 0.0167(2) 0.0176(2) -0.00361(16) -0.00508(16) 0.00077(15)
    Cl1 0.0284(4) 0.0199(4) 0.0233(4) -0.0037(3) -0.0047(3) 0.0000(3)
    Cl2 0.0797(11) 0.0871(11) 0.0457(7) -0.0515(9) 0.0068(7) -0.0139(7)
    O1 0.0166(11) 0.0220(12) 0.0186(11) -0.0053(9) -0.0062(9) -0.0016(9)
    O1W 0.0202(12) 0.0235(12) 0.0167(11) -0.0054(10) -0.0055(9) 0.0028(9)
    O2 0.0148(11) 0.0217(12) 0.0177(11) -0.0044(9) -0.0064(9) 0.0021(9)
    O3 0.0168(11) 0.0235(12) 0.0182(11) -0.0058(9) -0.0071(9) 0.0013(9)
    O2W 0.096(3) 0.0306(17) 0.0274(16) -0.0150(18) -0.0023(18) 0.0028(13)
    O3W 0.080(4) 0.072(3) 0.157(6) -0.045(3) -0.002(4) 0.025(4)
    O4W 0.284(9) 0.069(3) 0.034(2) -0.087(4) -0.043(4) 0.000(2)
    O5WA 0.058(4) 0.035(3) 0.021(3) -0.018(3) -0.013(3) 0.000(2)
    O5WB 0.057(5) 0.045(4) 0.047(4) -0.015(4) -0.006(4) -0.024(3)
    O6WA 0.041(4) 0.034(3) 0.060(5) -0.006(3) -0.003(3) 0.003(3)
    O6WB 0.059(5) 0.059(5) 0.055(4) -0.023(4) -0.028(4) -0.003(4)
_geom_special_details
;
 All esds (except the esd in the dihedral angle between two l.s. planes)
 are estimated using the full covariance matrix.  The cell esds are taken
 into account individually in the estimation of esds in distances, angles
 and torsion angles; correlations between esds in cell parameters are only
 used when they are defined by crystal symmetry.  An approximate (isotropic)
 treatment of cell esds is used for estimating esds involving l.s. planes.
;
loop_
    _geom_bond_atom_site_label_1
    _geom_bond_atom_site_label_2
    _geom_bond_site_symmetry_2
    _geom_bond_distance
    _geom_bond_publ_flag
    C1 N1 . 1.346(5) ?
    C1 C2 . 1.366(5) ?
    C1 H1 . 0.9300 ?
    C2 C3 . 1.400(5) ?
    C2 H2 . 0.9300 ?
    C3 N2 . 1.348(5) ?
    C3 C4 . 1.392(6) ?
    C4 C5 . 1.365(6) ?
    C4 H4 . 0.9300 ?
    C5 N1 . 1.349(5) ?
    C5 H5 . 0.9300 ?
    C6 N3 . 1.354(5) ?
    C6 C7 . 1.367(5) ?
    C6 H6 . 0.9300 ?
    C7 C8 . 1.396(5) ?
    C7 H7 . 0.9300 ?
    C8 N4 . 1.364(5) ?
    C8 C9 . 1.402(5) ?
    C9 C10 . 1.372(5) ?
    C9 H9 . 0.9300 ?
    C10 N3 . 1.344(4) ?
    C10 H10 . 0.9300 ?
    C11 N5 . 1.342(5) ?
    C11 C12 . 1.365(5) ?
    C11 H11 . 0.9300 ?
    C12 C13 . 1.408(5) ?
    C12 H12 . 0.9300 ?
    C13 N6 . 1.350(5) ?
    C13 C14 . 1.404(5) ?
    C14 C15 . 1.372(5) ?
    C14 H14 . 0.9300 ?
    C15 N5 . 1.354(5) ?
    C15 H15 . 0.9300 ?
    C16 N7 . 1.350(4) ?
    C16 C17 . 1.368(5) ?
    C16 H16 . 0.9300 ?
    C17 C18 . 1.407(5) ?
    C17 H17 . 0.9300 ?
    C18 N8 . 1.352(4) ?
    C18 C19 . 1.409(5) ?
    C19 C20 . 1.367(5) ?
    C19 H19 . 0.9300 ?
    C20 N7 . 1.347(4) ?
    C20 H20 . 0.9300 ?
    C21 N9 . 1.361(4) ?
    C21 C22 . 1.375(5) ?
    C21 H21 . 0.9300 ?
    C22 C23 . 1.401(5) ?
    C22 H22 . 0.9300 ?
    C23 N10 . 1.348(4) ?
    C23 C24 . 1.411(5) ?
    C24 C25 . 1.379(5) ?
    C24 H24 . 0.9300 ?
    C25 N9 . 1.335(5) ?
    C25 H25 . 0.9300 ?
    C26 N11 . 1.347(5) ?
    C26 C27 . 1.374(5) ?
    C26 H26 . 0.9300 ?
    C27 C28 . 1.396(6) ?
    C27 H27 . 0.9300 ?
    C28 N12 . 1.358(5) ?
    C28 C29 . 1.395(6) ?
    C29 C30 . 1.376(5) ?
    C29 H29 . 0.9300 ?
    C30 N11 . 1.338(5) ?
    C30 H30 . 0.9300 ?
    C31 N13 . 1.335(5) ?
    C31 C32 . 1.375(5) ?
    C31 H31 . 0.9300 ?
    C32 C33 . 1.407(5) ?
    C32 H32 . 0.9300 ?
    C33 N14 . 1.355(5) ?
    C33 C34 . 1.398(5) ?
    C34 C35 . 1.376(5) ?
    C34 H34 . 0.9300 ?
    C35 N13 . 1.350(4) ?
    C35 H35 . 0.9300 ?
    C36 N15 . 1.339(4) ?
    C36 C37 . 1.380(5) ?
    C36 H36 . 0.9300 ?
    C37 C38 . 1.411(5) ?
    C37 H37 . 0.9300 ?
    C38 N16 . 1.347(4) ?
    C38 C39 . 1.406(5) ?
    C39 C40 . 1.370(5) ?
    C39 H39 . 0.9300 ?
    C40 N15 . 1.353(4) ?
    C40 H40 . 0.9300 ?
    C41 O1 . 1.273(4) ?
    C41 O2 . 1.291(4) ?
    C41 O3 . 1.298(4) ?
    C41 Ni1 . 2.498(3) ?
    N1 Ni1 . 2.112(3) ?
    N2 H2A . 0.8600 ?
    N2 H2B . 0.8600 ?
    N3 Ni1 . 2.096(3) ?
    N4 H4A . 0.8600 ?
    N4 H4B . 0.8600 ?
    N5 Ni1 . 2.087(3) ?
    N6 H6A . 0.8600 ?
    N6 H6B . 0.8600 ?
    N7 Ni1 . 2.126(3) ?
    N8 H8A . 0.8600 ?
    N8 H8B . 0.8600 ?
    N9 Ni2 . 2.113(3) ?
    N10 H10A . 0.8600 ?
    N10 H10B . 0.8600 ?
    N11 Ni2 . 2.131(3) ?
    N12 H12A . 0.8600 ?
    N12 H12B . 0.8600 ?
    N13 Ni2 . 2.129(3) ?
    N14 H14A . 0.8600 ?
    N14 H14B . 0.8600 ?
    N15 Ni2 . 2.095(3) ?
    N16 H16A . 0.8600 ?
    N16 H16B . 0.8600 ?
    Ni1 O3 . 2.097(2) ?
    Ni1 O2 . 2.150(2) ?
    Ni2 O1 . 2.109(2) ?
    Ni2 O1W . 2.146(2) ?
    Cl2 H1W4 . 1.7605 ?
    O1W H1W1 . 0.8500 ?
    O1W H2W1 . 0.8502 ?
    O2W H1W2 . 0.8501 ?
    O2W H2W2 . 0.8491 ?
    O3W H1W3 . 0.8503 ?
    O3W H2W3 . 0.8526 ?
    O4W H1W4 . 0.8481 ?
    O4W H2W4 . 0.8504 ?
    O5WA H1W5 . 0.8501 ?
    O5WA H2W5 . 0.8501 ?
    O5WB H1WA . 0.8468 ?
    O5WB H2WB . 0.8478 ?
    O6WA H1W6 . 0.8500 ?
    O6WA H2W6 . 0.8500 ?
    O6WB H1WC . 0.8498 ?
    O6WB H2WD . 0.8500 ?
loop_
    _geom_angle_atom_site_label_1
    _geom_angle_atom_site_label_2
    _geom_angle_atom_site_label_3
    _geom_angle_site_symmetry_1
    _geom_angle_site_symmetry_3
    _geom_angle
    _geom_angle_publ_flag
    N1 C1 C2 . . 125.3(3) ?
    N1 C1 H1 . . 117.4 ?
    C2 C1 H1 . . 117.4 ?
    C1 C2 C3 . . 119.7(3) ?
    C1 C2 H2 . . 120.2 ?
    C3 C2 H2 . . 120.2 ?
    N2 C3 C4 . . 123.1(4) ?
    N2 C3 C2 . . 121.4(4) ?
    C4 C3 C2 . . 115.5(4) ?
    C5 C4 C3 . . 120.7(4) ?
    C5 C4 H4 . . 119.6 ?
    C3 C4 H4 . . 119.6 ?
    N1 C5 C4 . . 124.3(4) ?
    N1 C5 H5 . . 117.8 ?
    C4 C5 H5 . . 117.8 ?
    N3 C6 C7 . . 124.0(3) ?
    N3 C6 H6 . . 118.0 ?
    C7 C6 H6 . . 118.0 ?
    C6 C7 C8 . . 120.2(4) ?
    C6 C7 H7 . . 119.9 ?
    C8 C7 H7 . . 119.9 ?
    N4 C8 C7 . . 121.4(4) ?
    N4 C8 C9 . . 122.3(4) ?
    C7 C8 C9 . . 116.3(3) ?
    C10 C9 C8 . . 119.4(3) ?
    C10 C9 H9 . . 120.3 ?
    C8 C9 H9 . . 120.3 ?
    N3 C10 C9 . . 124.7(3) ?
    N3 C10 H10 . . 117.6 ?
    C9 C10 H10 . . 117.6 ?
    N5 C11 C12 . . 125.1(3) ?
    N5 C11 H11 . . 117.4 ?
    C12 C11 H11 . . 117.4 ?
    C11 C12 C13 . . 119.6(3) ?
    C11 C12 H12 . . 120.2 ?
    C13 C12 H12 . . 120.2 ?
    N6 C13 C14 . . 122.5(4) ?
    N6 C13 C12 . . 121.7(4) ?
    C14 C13 C12 . . 115.9(3) ?
    C15 C14 C13 . . 120.1(3) ?
    C15 C14 H14 . . 119.9 ?
    C13 C14 H14 . . 119.9 ?
    N5 C15 C14 . . 124.0(3) ?
    N5 C15 H15 . . 118.0 ?
    C14 C15 H15 . . 118.0 ?
    N7 C16 C17 . . 124.2(3) ?
    N7 C16 H16 . . 117.9 ?
    C17 C16 H16 . . 117.9 ?
    C16 C17 C18 . . 119.7(3) ?
    C16 C17 H17 . . 120.1 ?
    C18 C17 H17 . . 120.1 ?
    N8 C18 C17 . . 121.7(3) ?
    N8 C18 C19 . . 122.1(3) ?
    C17 C18 C19 . . 116.2(3) ?
    C20 C19 C18 . . 119.4(3) ?
    C20 C19 H19 . . 120.3 ?
    C18 C19 H19 . . 120.3 ?
    N7 C20 C19 . . 124.7(3) ?
    N7 C20 H20 . . 117.6 ?
    C19 C20 H20 . . 117.6 ?
    N9 C21 C22 . . 123.8(3) ?
    N9 C21 H21 . . 118.1 ?
    C22 C21 H21 . . 118.1 ?
    C21 C22 C23 . . 119.7(3) ?
    C21 C22 H22 . . 120.2 ?
    C23 C22 H22 . . 120.2 ?
    N10 C23 C22 . . 122.0(3) ?
    N10 C23 C24 . . 121.4(3) ?
    C22 C23 C24 . . 116.5(3) ?
    C25 C24 C23 . . 119.3(3) ?
    C25 C24 H24 . . 120.3 ?
    C23 C24 H24 . . 120.3 ?
    N9 C25 C24 . . 124.5(3) ?
    N9 C25 H25 . . 117.8 ?
    C24 C25 H25 . . 117.8 ?
    N11 C26 C27 . . 124.2(4) ?
    N11 C26 H26 . . 117.9 ?
    C27 C26 H26 . . 117.9 ?
    C26 C27 C28 . . 120.3(4) ?
    C26 C27 H27 . . 119.9 ?
    C28 C27 H27 . . 119.9 ?
    N12 C28 C29 . . 121.8(4) ?
    N12 C28 C27 . . 122.5(4) ?
    C29 C28 C27 . . 115.7(3) ?
    C30 C29 C28 . . 120.1(4) ?
    C30 C29 H29 . . 120.0 ?
    C28 C29 H29 . . 120.0 ?
    N11 C30 C29 . . 124.5(4) ?
    N11 C30 H30 . . 117.7 ?
    C29 C30 H30 . . 117.7 ?
    N13 C31 C32 . . 125.1(3) ?
    N13 C31 H31 . . 117.4 ?
    C32 C31 H31 . . 117.4 ?
    C31 C32 C33 . . 119.3(3) ?
    C31 C32 H32 . . 120.4 ?
    C33 C32 H32 . . 120.4 ?
    N14 C33 C34 . . 122.3(3) ?
    N14 C33 C32 . . 121.6(4) ?
    C34 C33 C32 . . 116.1(3) ?
    C35 C34 C33 . . 120.0(3) ?
    C35 C34 H34 . . 120.0 ?
    C33 C34 H34 . . 120.0 ?
    N13 C35 C34 . . 124.1(3) ?
    N13 C35 H35 . . 117.9 ?
    C34 C35 H35 . . 117.9 ?
    N15 C36 C37 . . 124.6(3) ?
    N15 C36 H36 . . 117.7 ?
    C37 C36 H36 . . 117.7 ?
    C36 C37 C38 . . 119.1(3) ?
    C36 C37 H37 . . 120.4 ?
    C38 C37 H37 . . 120.4 ?
    N16 C38 C39 . . 121.6(3) ?
    N16 C38 C37 . . 122.4(3) ?
    C39 C38 C37 . . 116.0(3) ?
    C40 C39 C38 . . 120.4(3) ?
    C40 C39 H39 . . 119.8 ?
    C38 C39 H39 . . 119.8 ?
    N15 C40 C39 . . 123.6(3) ?
    N15 C40 H40 . . 118.2 ?
    C39 C40 H40 . . 118.2 ?
    O1 C41 O2 . . 121.9(3) ?
    O1 C41 O3 . . 122.1(3) ?
    O2 C41 O3 . . 116.0(3) ?
    O1 C41 Ni1 . . 172.2(2) ?
    O2 C41 Ni1 . . 59.39(16) ?
    O3 C41 Ni1 . . 57.03(16) ?
    C1 N1 C5 . . 114.4(3) ?
    C1 N1 Ni1 . . 122.6(2) ?
    C5 N1 Ni1 . . 121.4(2) ?
    C3 N2 H2A . . 120.0 ?
    C3 N2 H2B . . 120.0 ?
    H2A N2 H2B . . 120.0 ?
    C10 N3 C6 . . 115.3(3) ?
    C10 N3 Ni1 . . 127.2(2) ?
    C6 N3 Ni1 . . 117.4(2) ?
    C8 N4 H4A . . 120.0 ?
    C8 N4 H4B . . 120.0 ?
    H4A N4 H4B . . 120.0 ?
    C11 N5 C15 . . 115.3(3) ?
    C11 N5 Ni1 . . 121.6(2) ?
    C15 N5 Ni1 . . 123.1(2) ?
    C13 N6 H6A . . 120.0 ?
    C13 N6 H6B . . 120.0 ?
    H6A N6 H6B . . 120.0 ?
    C20 N7 C16 . . 115.6(3) ?
    C20 N7 Ni1 . . 121.5(2) ?
    C16 N7 Ni1 . . 121.4(2) ?
    C18 N8 H8A . . 120.0 ?
    C18 N8 H8B . . 120.0 ?
    H8A N8 H8B . . 120.0 ?
    C25 N9 C21 . . 116.0(3) ?
    C25 N9 Ni2 . . 124.1(2) ?
    C21 N9 Ni2 . . 118.8(2) ?
    C23 N10 H10A . . 120.0 ?
    C23 N10 H10B . . 120.0 ?
    H10A N10 H10B . . 120.0 ?
    C30 N11 C26 . . 115.3(3) ?
    C30 N11 Ni2 . . 124.7(3) ?
    C26 N11 Ni2 . . 120.0(2) ?
    C28 N12 H12A . . 120.0 ?
    C28 N12 H12B . . 120.0 ?
    H12A N12 H12B . . 120.0 ?
    C31 N13 C35 . . 115.3(3) ?
    C31 N13 Ni2 . . 123.8(2) ?
    C35 N13 Ni2 . . 120.7(2) ?
    C33 N14 H14A . . 120.0 ?
    C33 N14 H14B . . 120.0 ?
    H14A N14 H14B . . 120.0 ?
    C36 N15 C40 . . 116.2(3) ?
    C36 N15 Ni2 . . 123.0(2) ?
    C40 N15 Ni2 . . 120.4(2) ?
    C38 N16 H16A . . 120.0 ?
    C38 N16 H16B . . 120.0 ?
    H16A N16 H16B . . 120.0 ?
    N5 Ni1 N3 . . 97.26(11) ?
    N5 Ni1 O3 . . 100.55(10) ?
    N3 Ni1 O3 . . 161.83(11) ?
    N5 Ni1 N1 . . 89.17(11) ?
    N3 Ni1 N1 . . 93.18(11) ?
    O3 Ni1 N1 . . 90.67(10) ?
    N5 Ni1 N7 . . 92.86(11) ?
    N3 Ni1 N7 . . 90.83(11) ?
    O3 Ni1 N7 . . 84.74(10) ?
    N1 Ni1 N7 . . 175.25(11) ?
    N5 Ni1 O2 . . 162.72(10) ?
    N3 Ni1 O2 . . 99.87(10) ?
    O3 Ni1 O2 . . 62.22(9) ?
    N1 Ni1 O2 . . 92.15(10) ?
    N7 Ni1 O2 . . 84.65(10) ?
    N5 Ni1 C41 . . 131.62(11) ?
    N3 Ni1 C41 . . 130.59(11) ?
    O3 Ni1 C41 . . 31.29(10) ?
    N1 Ni1 C41 . . 94.09(11) ?
    N7 Ni1 C41 . . 81.35(11) ?
    O2 Ni1 C41 . . 31.10(10) ?
    N15 Ni2 O1 . . 88.93(10) ?
    N15 Ni2 N9 . . 174.15(11) ?
    O1 Ni2 N9 . . 85.33(10) ?
    N15 Ni2 N13 . . 92.59(11) ?
    O1 Ni2 N13 . . 172.51(10) ?
    N9 Ni2 N13 . . 92.98(11) ?
    N15 Ni2 N11 . . 90.78(11) ?
    O1 Ni2 N11 . . 90.36(10) ?
    N9 Ni2 N11 . . 90.32(11) ?
    N13 Ni2 N11 . . 96.96(11) ?
    N15 Ni2 O1W . . 87.83(10) ?
    O1 Ni2 O1W . . 88.61(9) ?
    N9 Ni2 O1W . . 90.96(10) ?
    N13 Ni2 O1W . . 84.12(10) ?
    N11 Ni2 O1W . . 178.28(11) ?
    C41 O1 Ni2 . . 129.0(2) ?
    Ni2 O1W H1W1 . . 87.2 ?
    Ni2 O1W H2W1 . . 108.0 ?
    H1W1 O1W H2W1 . . 107.7 ?
    C41 O2 Ni1 . . 89.51(19) ?
    C41 O3 Ni1 . . 91.67(19) ?
    H1W2 O2W H2W2 . . 107.8 ?
    H1W3 O3W H2W3 . . 107.4 ?
    H1W4 O4W H2W4 . . 107.8 ?
    H1W5 O5WA H2W5 . . 107.7 ?
    H1WA O5WB H2WB . . 108.2 ?
    H1W6 O6WA H2W6 . . 107.7 ?
    H1WC O6WB H2WD . . 107.7 ?
loop_
    _geom_torsion_atom_site_label_1
    _geom_torsion_atom_site_label_2
    _geom_torsion_atom_site_label_3
    _geom_torsion_atom_site_label_4
    _geom_torsion_site_symmetry_1
    _geom_torsion_site_symmetry_2
    _geom_torsion_site_symmetry_3
    _geom_torsion_site_symmetry_4
    _geom_torsion
    _geom_torsion_publ_flag
    N1 C1 C2 C3 . . . . -0.3(6) ?
    C1 C2 C3 N2 . . . . -177.5(4) ?
    C1 C2 C3 C4 . . . . 1.9(6) ?
    N2 C3 C4 C5 . . . . 177.0(5) ?
    C2 C3 C4 C5 . . . . -2.4(7) ?
    C3 C4 C5 N1 . . . . 1.3(8) ?
    N3 C6 C7 C8 . . . . -0.2(6) ?
    C6 C7 C8 N4 . . . . 177.3(4) ?
    C6 C7 C8 C9 . . . . -0.4(6) ?
    N4 C8 C9 C10 . . . . -177.2(4) ?
    C7 C8 C9 C10 . . . . 0.4(5) ?
    C8 C9 C10 N3 . . . . 0.1(6) ?
    N5 C11 C12 C13 . . . . -1.1(6) ?
    C11 C12 C13 N6 . . . . -179.4(4) ?
    C11 C12 C13 C14 . . . . 1.2(5) ?
    N6 C13 C14 C15 . . . . -179.6(4) ?
    C12 C13 C14 C15 . . . . -0.2(6) ?
    C13 C14 C15 N5 . . . . -1.1(6) ?
    N7 C16 C17 C18 . . . . -2.8(6) ?
    C16 C17 C18 N8 . . . . -175.2(3) ?
    C16 C17 C18 C19 . . . . 4.0(5) ?
    N8 C18 C19 C20 . . . . 176.6(3) ?
    C17 C18 C19 C20 . . . . -2.6(5) ?
    C18 C19 C20 N7 . . . . -0.2(6) ?
    N9 C21 C22 C23 . . . . 1.6(6) ?
    C21 C22 C23 N10 . . . . 174.7(3) ?
    C21 C22 C23 C24 . . . . -4.5(5) ?
    N10 C23 C24 C25 . . . . -175.0(3) ?
    C22 C23 C24 C25 . . . . 4.2(5) ?
    C23 C24 C25 N9 . . . . -0.9(6) ?
    N11 C26 C27 C28 . . . . -0.6(6) ?
    C26 C27 C28 N12 . . . . 178.8(4) ?
    C26 C27 C28 C29 . . . . 0.5(6) ?
    N12 C28 C29 C30 . . . . -179.3(4) ?
    C27 C28 C29 C30 . . . . -0.9(6) ?
    C28 C29 C30 N11 . . . . 1.5(6) ?
    N13 C31 C32 C33 . . . . 0.4(6) ?
    C31 C32 C33 N14 . . . . -178.9(4) ?
    C31 C32 C33 C34 . . . . 1.3(6) ?
    N14 C33 C34 C35 . . . . 179.1(4) ?
    C32 C33 C34 C35 . . . . -1.0(6) ?
    C33 C34 C35 N13 . . . . -1.0(6) ?
    N15 C36 C37 C38 . . . . 0.4(6) ?
    C36 C37 C38 N16 . . . . 176.1(4) ?
    C36 C37 C38 C39 . . . . -4.2(5) ?
    N16 C38 C39 C40 . . . . -175.0(3) ?
    C37 C38 C39 C40 . . . . 5.3(5) ?
    C38 C39 C40 N15 . . . . -2.7(6) ?
    C2 C1 N1 C5 . . . . -0.9(5) ?
    C2 C1 N1 Ni1 . . . . 165.0(3) ?
    C4 C5 N1 C1 . . . . 0.4(6) ?
    C4 C5 N1 Ni1 . . . . -165.7(4) ?
    C9 C10 N3 C6 . . . . -0.7(5) ?
    C9 C10 N3 Ni1 . . . . 175.8(3) ?
    C7 C6 N3 C10 . . . . 0.7(6) ?
    C7 C6 N3 Ni1 . . . . -176.2(3) ?
    C12 C11 N5 C15 . . . . -0.2(5) ?
    C12 C11 N5 Ni1 . . . . -179.2(3) ?
    C14 C15 N5 C11 . . . . 1.3(5) ?
    C14 C15 N5 Ni1 . . . . -179.7(3) ?
    C19 C20 N7 C16 . . . . 1.6(5) ?
    C19 C20 N7 Ni1 . . . . -164.6(3) ?
    C17 C16 N7 C20 . . . . -0.1(5) ?
    C17 C16 N7 Ni1 . . . . 166.1(3) ?
    C24 C25 N9 C21 . . . . -2.0(5) ?
    C24 C25 N9 Ni2 . . . . 165.9(3) ?
    C22 C21 N9 C25 . . . . 1.7(5) ?
    C22 C21 N9 Ni2 . . . . -166.9(3) ?
    C29 C30 N11 C26 . . . . -1.5(6) ?
    C29 C30 N11 Ni2 . . . . 175.4(3) ?
    C27 C26 N11 C30 . . . . 1.0(6) ?
    C27 C26 N11 Ni2 . . . . -176.0(3) ?
    C32 C31 N13 C35 . . . . -2.3(6) ?
    C32 C31 N13 Ni2 . . . . -177.7(3) ?
    C34 C35 N13 C31 . . . . 2.6(5) ?
    C34 C35 N13 Ni2 . . . . 178.1(3) ?
    C37 C36 N15 C40 . . . . 2.5(5) ?
    C37 C36 N15 Ni2 . . . . -169.8(3) ?
    C39 C40 N15 C36 . . . . -1.3(5) ?
    C39 C40 N15 Ni2 . . . . 171.2(3) ?
    C11 N5 Ni1 N3 . . . . -58.4(3) ?
    C15 N5 Ni1 N3 . . . . 122.7(3) ?
    C11 N5 Ni1 O3 . . . . 118.0(3) ?
    C15 N5 Ni1 O3 . . . . -61.0(3) ?
    C11 N5 Ni1 N1 . . . . -151.5(3) ?
    C15 N5 Ni1 N1 . . . . 29.6(3) ?
    C11 N5 Ni1 N7 . . . . 32.8(3) ?
    C15 N5 Ni1 N7 . . . . -146.1(3) ?
    C11 N5 Ni1 O2 . . . . 114.0(4) ?
    C15 N5 Ni1 O2 . . . . -65.0(5) ?
    C11 N5 Ni1 C41 . . . . 113.8(3) ?
    C15 N5 Ni1 C41 . . . . -65.2(3) ?
    C10 N3 Ni1 N5 . . . . 6.2(3) ?
    C6 N3 Ni1 N5 . . . . -177.3(3) ?
    C10 N3 Ni1 O3 . . . . -162.3(3) ?
    C6 N3 Ni1 O3 . . . . 14.2(5) ?
    C10 N3 Ni1 N1 . . . . 95.8(3) ?
    C6 N3 Ni1 N1 . . . . -87.8(3) ?
    C10 N3 Ni1 N7 . . . . -86.8(3) ?
    C6 N3 Ni1 N7 . . . . 89.7(3) ?
    C10 N3 Ni1 O2 . . . . -171.5(3) ?
    C6 N3 Ni1 O2 . . . . 5.0(3) ?
    C10 N3 Ni1 C41 . . . . -166.1(3) ?
    C6 N3 Ni1 C41 . . . . 10.4(3) ?
    C1 N1 Ni1 N5 . . . . -99.9(3) ?
    C5 N1 Ni1 N5 . . . . 65.0(3) ?
    C1 N1 Ni1 N3 . . . . 162.9(3) ?
    C5 N1 Ni1 N3 . . . . -32.2(3) ?
    C1 N1 Ni1 O3 . . . . 0.6(3) ?
    C5 N1 Ni1 O3 . . . . 165.5(3) ?
    C1 N1 Ni1 O2 . . . . 62.9(3) ?
    C5 N1 Ni1 O2 . . . . -132.3(3) ?
    C1 N1 Ni1 C41 . . . . 31.8(3) ?
    C5 N1 Ni1 C41 . . . . -163.3(3) ?
    C20 N7 Ni1 N5 . . . . -152.6(3) ?
    C16 N7 Ni1 N5 . . . . 42.1(3) ?
    C20 N7 Ni1 N3 . . . . -55.3(3) ?
    C16 N7 Ni1 N3 . . . . 139.4(3) ?
    C20 N7 Ni1 O3 . . . . 107.1(3) ?
    C16 N7 Ni1 O3 . . . . -58.3(3) ?
    C20 N7 Ni1 O2 . . . . 44.6(3) ?
    C16 N7 Ni1 O2 . . . . -120.8(3) ?
    C20 N7 Ni1 C41 . . . . 75.7(3) ?
    C16 N7 Ni1 C41 . . . . -89.6(3) ?
    O2 C41 Ni1 N5 . . . . 179.89(18) ?
    O3 C41 Ni1 N5 . . . . 8.0(3) ?
    O2 C41 Ni1 N3 . . . . -10.4(2) ?
    O3 C41 Ni1 N3 . . . . 177.73(18) ?
    O2 C41 Ni1 O3 . . . . 171.9(3) ?
    O2 C41 Ni1 N1 . . . . 87.37(19) ?
    O3 C41 Ni1 N1 . . . . -84.53(19) ?
    O2 C41 Ni1 N7 . . . . -93.98(19) ?
    O3 C41 Ni1 N7 . . . . 94.1(2) ?
    O3 C41 Ni1 O2 . . . . -171.9(3) ?
    C36 N15 Ni2 O1 . . . . -147.6(3) ?
    C40 N15 Ni2 O1 . . . . 40.4(3) ?
    C36 N15 Ni2 N13 . . . . 39.8(3) ?
    C40 N15 Ni2 N13 . . . . -132.2(3) ?
    C36 N15 Ni2 N11 . . . . -57.2(3) ?
    C40 N15 Ni2 N11 . . . . 130.8(3) ?
    C36 N15 Ni2 O1W . . . . 123.8(3) ?
    C40 N15 Ni2 O1W . . . . -48.2(3) ?
    C25 N9 Ni2 O1 . . . . -127.7(3) ?
    C21 N9 Ni2 O1 . . . . 40.0(3) ?
    C25 N9 Ni2 N13 . . . . 45.0(3) ?
    C21 N9 Ni2 N13 . . . . -147.3(3) ?
    C25 N9 Ni2 N11 . . . . 142.0(3) ?
    C21 N9 Ni2 N11 . . . . -50.4(3) ?
    C25 N9 Ni2 O1W . . . . -39.1(3) ?
    C21 N9 Ni2 O1W . . . . 128.5(3) ?
    C31 N13 Ni2 N15 . . . . -151.3(3) ?
    C35 N13 Ni2 N15 . . . . 33.6(3) ?
    C31 N13 Ni2 N9 . . . . 30.5(3) ?
    C35 N13 Ni2 N9 . . . . -144.6(3) ?
    C31 N13 Ni2 N11 . . . . -60.2(3) ?
    C35 N13 Ni2 N11 . . . . 124.7(3) ?
    C31 N13 Ni2 O1W . . . . 121.1(3) ?
    C35 N13 Ni2 O1W . . . . -54.0(3) ?
    C30 N11 Ni2 N15 . . . . 104.0(3) ?
    C26 N11 Ni2 N15 . . . . -79.3(3) ?
    C30 N11 Ni2 O1 . . . . -167.0(3) ?
    C26 N11 Ni2 O1 . . . . 9.7(3) ?
    C30 N11 Ni2 N9 . . . . -81.7(3) ?
    C26 N11 Ni2 N9 . . . . 95.0(3) ?
    C30 N11 Ni2 N13 . . . . 11.3(3) ?
    C26 N11 Ni2 N13 . . . . -172.0(3) ?
    O2 C41 O1 Ni2 . . . . -157.8(2) ?
    O3 C41 O1 Ni2 . . . . 23.7(5) ?
    N15 Ni2 O1 C41 . . . . -106.2(3) ?
    N9 Ni2 O1 C41 . . . . 72.7(3) ?
    N11 Ni2 O1 C41 . . . . 163.0(3) ?
    O1W Ni2 O1 C41 . . . . -18.3(3) ?
    O1 C41 O2 Ni1 . . . . -171.0(3) ?
    O3 C41 O2 Ni1 . . . . 7.6(3) ?
    N5 Ni1 O2 C41 . . . . -0.3(4) ?
    N3 Ni1 O2 C41 . . . . 172.03(19) ?
    O3 Ni1 O2 C41 . . . . -4.74(18) ?
    N1 Ni1 O2 C41 . . . . -94.4(2) ?
    N7 Ni1 O2 C41 . . . . 82.1(2) ?
    O1 C41 O3 Ni1 . . . . 170.8(3) ?
    O2 C41 O3 Ni1 . . . . -7.8(3) ?
    N5 Ni1 O3 C41 . . . . -173.93(19) ?
    N3 Ni1 O3 C41 . . . . -5.5(4) ?
    N1 Ni1 O3 C41 . . . . 96.8(2) ?
    N7 Ni1 O3 C41 . . . . -82.0(2) ?
    O2 Ni1 O3 C41 . . . . 4.72(18) ?
loop_
    _geom_hbond_atom_site_label_D
    _geom_hbond_atom_site_label_H
    _geom_hbond_atom_site_label_A
    _geom_hbond_site_symmetry_A
    _geom_hbond_distance_DH
    _geom_hbond_distance_HA
    _geom_hbond_distance_DA
    _geom_hbond_angle_DHA
    O1W H2W1 O2W 2_666 0.85 2.04 2.807(4) 150.4
    N2 H2B Cl1 1_565 0.86 2.44 3.283(4) 165.9
    O2W H2W2 O1W 2_666 0.85 2.35 2.807(4) 114.1
    N4 H4A Cl2 2_765 0.86 2.61 3.405(4) 153.4
    N6 H6A Cl1 2_666 0.86 2.45 3.303(4) 169.5
    N8 H8B O1 2_665 0.86 2.41 3.218(4) 157.0
    N8 H8B O2 2_665 0.86 2.36 3.118(4) 147.0
    O5WA H2W5 Cl2 2_666 0.85 2.50 3.314(6) 160.6
    N10 H10A O2 2_675 0.86 2.10 2.880(4) 151.2
    N10 H10B Cl1 1_565 0.86 2.48 3.308(3) 161.7
    O5WB H1WA O1W 2_666 0.85 2.14 2.843(7) 140.3
    O5WB H2WB N14 1_645 0.85 2.39 3.175(8) 153.5
    N12 H12B Cl2 2_665 0.86 2.73 3.401(4) 136.5
    N14 H14A Cl1 2_566 0.86 2.47 3.318(4) 168.3
    N16 H16B Cl2 1_455 0.86 2.54 3.364(4) 161.5
    C6 H6 N10 2_675 0.93 2.49 3.352(5) 155.0
    C26 H26 N8 2_665 0.93 2.57 3.413(5) 151.3
    O1W H1W1 O3 . 0.85 1.68 2.525(3) 170.9
    O2W H1W2 Cl2 . 0.85 2.53 3.155(4) 131.6
    O2W H2W2 O3W . 0.85 2.40 2.820(8) 111.3
    N6 H6B O2W . 0.86 2.22 2.971(5) 145.1
    O4W H1W4 Cl2 . 0.85 1.76 2.591(8) 165.6
    N8 H8A Cl1 . 0.86 2.50 3.350(3) 168.8
    O5WA H1W5 O1W . 0.85 2.24 2.802(6) 123.9
    O6WA H2W6 O4W . 0.85 2.03 2.870(7) 169.8
    N16 H16A Cl1 . 0.86 2.45 3.301(4) 169.6
    C1 H1 O3 . 0.93 2.43 3.020(4) 121.0
    C6 H6 O2 . 0.93 2.58 3.224(4) 127.1
    C15 H15 N1 . 0.93 2.57 3.065(4) 113.6
    C26 H26 O1 . 0.93 2.36 2.982(4) 123.7
    C15 H15 Cg1 1_555 0.93 2.86 3.559(5) 133
    C22 H22 Cg1 2_675 0.93 2.95 3.764(5) 147
    N4 H4B Cg2 2_765 0.86 2.84 3.668(5) 163
    C1 H1 Cg3 1_555 0.93 2.99 3.653(5) 130
    N12 H12B Cg3 2_575 0.86 2.92 3.783(5) 177
