# Supplementary material for: Octa­akis(4-amino­pyridine)-1κ4 N 1,2κ4 N 1-aqua-2κO-μ-carbonato-1:2κ3 O,O′:O′′-dinickel(II) dichloride penta­hydrate
Source: Acta Crystallogr Sect E Struct Rep Online. 2008 Oct 18;64(Pt 11):m1436–7. doi: 10.1107/S1600536808033321 (PMC2959610; doi:10.1107/S1600536808033321)
Supplement: Supplementary file 2 [file e-64-m1436-Isup2.hkl]

# 
# h,k,l, Fc-squared, Fo-squared, sigma(Fo-squared) and status flag 
# 
data_I 
_shelx_title ' s1am in P-1 (100K)' 
_shelx_refln_list_code          4 
_shelx_F_calc_maximum      253.37 
_exptl_crystal_F_000      1160.00 
_reflns_d_resolution_high  0.7330 
 
loop_ 
 _symmetry_equiv_pos_as_xyz 
 'x, y, z' 
 '-x, -y, -z' 
 
_cell_length_a    12.8877 
_cell_length_b    14.7920 
_cell_length_c    15.0510 
_cell_angle_alpha  82.797 
_cell_angle_beta   68.748 
_cell_angle_gamma  75.191 
 
_shelx_F_squared_multiplier     1.000 
 
loop_ 
 _refln_index_h 
 _refln_index_k 
 _refln_index_l 
 _refln_F_squared_calc 
 _refln_F_squared_meas 
 _refln_F_squared_sigma 
 _refln_observed_status 
   1   0   0      220.64      764.40     27.01 o 
   2   0   0     5562.22     4973.98    145.36 o 
   3   0   0     2408.72     3263.17    105.69 o 
   4   0   0     1648.57     1707.58     29.81 o 
   5   0   0     7335.75     8628.62    109.24 o 
   6   0   0     2999.84     3307.25     43.20 o 
   7   0   0     2320.09     2466.19     35.07 o 
   8   0   0     1985.72     1999.29     32.24 o 
   9   0   0      184.61      143.82     12.09 o 
  10   0   0      299.75      580.88     36.14 o 
  11   0   0     5891.87     6779.78    117.77 o 
  12   0   0     1798.48     1658.23     59.75 o 
  13   0   0       30.68       59.98     27.03 o 
  14   0   0       36.63        0.54     32.74 o 
  15   0   0       93.92       79.15     41.83 o 
 -15   1   0      219.76      292.48     56.99 o 
 -14   1   0       76.69       59.82     38.19 o 
 -13   1   0     1325.64     1463.34     73.13 o 
 -12   1   0       10.84       15.50     19.93 o 
 -11   1   0       39.10       88.38     19.11 o 
 -10   1   0       15.87       66.37     15.70 o 
  -9   1   0     1051.39      915.58     50.86 o 
  -8   1   0     1449.81     1358.27     36.52 o 
  -7   1   0     2836.48     2944.89     41.47 o 
  -6   1   0     5424.54     4574.73     75.35 o 
  -5   1   0     3244.83     3692.74     61.17 o 
  -4   1   0    14925.98    15558.52    236.38 o 
  -3   1   0     2339.82     1871.24     47.49 o 
  -2   1   0    40873.97    36766.12    684.61 o 
  -1   1   0      947.19      655.30     11.09 o 
   2   1   0    24361.26    21633.47    542.99 o 
   3   1   0       12.49       40.87     14.11 o 
   4   1   0     3425.88     3115.81     70.52 o 
   5   1   0    10742.29    10640.60    118.52 o 
   6   1   0      338.65      605.47     15.34 o 
   7   1   0     3000.67     3305.35     42.70 o 
   8   1   0       13.33       25.96      7.46 o 
   9   1   0     3541.06     3114.56     44.74 o 
  10   1   0     2039.97     2011.43     44.93 o 
  11   1   0      638.06      733.68     43.09 o 
  12   1   0        4.52      101.78     26.37 o 
  13   1   0     1054.41     1131.35     73.05 o 
  14   1   0      172.92      134.74     33.64 o 
  15   1   0       76.95       41.48     29.66 o 
  16   1   0       26.96       17.04     40.75 o 
 -15   2   0      427.46      344.28     57.39 o 
 -14   2   0        6.42       22.83     32.13 o 
 -13   2   0      290.49      329.22     42.20 o 
 -12   2   0       85.21       86.72     23.06 o 
 -11   2   0     4768.45     4565.45    105.95 o 
 -10   2   0      667.75      714.65     38.49 o 
  -9   2   0        9.93       30.70     13.13 o 
  -8   2   0        1.06       22.55     11.68 o 
  -7   2   0     5785.47     6249.02     79.37 o 
  -6   2   0    11004.71    11524.30    162.73 o 
  -5   2   0        7.03       50.13      8.55 o 
  -4   2   0     8860.44     9112.71    126.69 o 
  -3   2   0      858.49      404.33     18.99 o 
  -2   2   0      835.79      766.93     18.37 o 
  -1   2   0     4126.53     4456.72    137.28 o 
   1   2   0     2581.49     4399.33    113.70 o 
   2   2   0       64.30      116.46     12.06 o 
   3   2   0        4.71       99.63     14.95 o 
   4   2   0    12809.71    13067.63    155.39 o 
   5   2   0    10698.83    11650.45    142.33 o 
   6   2   0        3.66      155.95     10.62 o 
   7   2   0     2197.18     2546.84     35.87 o 
   8   2   0       47.56       30.12      7.76 o 
   9   2   0       97.75       59.90      9.72 o 
  10   2   0       88.40       70.02     10.88 o 
  11   2   0     2823.59     3059.11    123.47 o 
  12   2   0      743.91      587.13     44.85 o 
  13   2   0       75.43       86.81     28.27 o 
  14   2   0       25.45       59.94     57.02 o 
  15   2   0       94.77      107.89     34.38 o 
  16   2   0      314.06      314.48     66.96 o 
 -15   3   0      100.47       77.40     41.02 o 
 -14   3   0        0.73       11.66     27.67 o 
 -13   3   0     1066.10     1249.08     62.72 o 
 -12   3   0        1.04      -26.33     17.34 o 
 -11   3   0        1.18       29.53     18.93 o 
 -10   3   0        6.63       -8.39     15.11 o 
  -9   3   0     1296.23     1153.49     44.07 o 
  -8   3   0      741.29      782.01     34.62 o 
  -7   3   0        0.79       -1.68     10.19 o 
  -6   3   0     3658.10     3160.60     56.55 o 
  -5   3   0      620.20      788.43     26.81 o 
  -4   3   0      227.83      175.76     13.73 o 
  -3   3   0     7432.25     8085.24    220.27 o 
  -2   3   0     6811.47     6229.16     75.84 o 
  -1   3   0      470.05      414.53     31.69 o 
   0   3   0      991.48      802.92     20.70 o 
   1   3   0    18325.48    17904.88    441.68 o 
   2   3   0     6734.98     5671.35    150.21 o 
   3   3   0     8879.22     9767.58    129.52 o 
   4   3   0     2105.31     2434.25     42.43 o 
   5   3   0     4810.42     3995.06     64.73 o 
   6   3   0     4678.99     4577.86     77.15 o 
   7   3   0     2799.80     2859.75     45.17 o 
   8   3   0        8.54       11.28      7.04 o 
   9   3   0     3037.29     2698.62     46.87 o 
  10   3   0      120.88      120.65     17.21 o 
  11   3   0       91.37      131.90     19.39 o 
  12   3   0      482.47      580.60     70.63 o 
  13   3   0       43.91      133.42     31.23 o 
  14   3   0      909.01     1016.09     63.59 o 
  15   3   0       83.59       31.93     33.07 o 
  16   3   0        1.00        1.60     31.15 o 
 -14   4   0        4.65        5.53     26.84 o 
 -13   4   0        3.19      -15.21     21.38 o 
 -12   4   0      109.96      130.16     26.64 o 
 -11   4   0      894.04      889.87     80.90 o 
 -10   4   0     2681.54     2752.76     74.34 o 
  -9   4   0        9.48        7.74     14.67 o 
  -8   4   0       52.77       14.89     13.06 o 
  -7   4   0       46.10       20.00     12.03 o 
  -6   4   0     4235.09     4102.40     82.53 o 
  -5   4   0       14.00        8.62      8.59 o 
  -4   4   0     4689.23     4341.74     79.47 o 
  -3   4   0       14.93        6.93      4.75 o 
  -2   4   0      674.78      600.01     26.92 o 
  -1   4   0      111.33      116.07      8.10 o 
   0   4   0       76.56       69.55      9.53 o 
   1   4   0    42494.96    46575.48    823.03 o 
   2   4   0     5144.53     5327.83     87.24 o 
   3   4   0     2043.94     1337.45     26.14 o 
   4   4   0      395.97      467.82     30.17 o 
   5   4   0     2185.81     2243.82     42.75 o 
   6   4   0     2795.90     2441.92     47.92 o 
   7   4   0    11864.02    12142.72    151.62 o 
   8   4   0       43.22       34.34     10.26 o 
   9   4   0      130.99       90.52     12.17 o 
  10   4   0       40.46       28.25     11.50 o 
  11   4   0      645.41      683.39     27.39 o 
  12   4   0      286.43      192.69     28.14 o 
  13   4   0      166.71      213.65     51.83 o 
  14   4   0       11.82       42.75     29.84 o 
  15   4   0      209.76      253.04     62.88 o 
  16   4   0      172.50       72.10     37.43 o 
 -14   5   0       41.67       40.01     25.02 o 
 -13   5   0      335.33      423.32     38.49 o 
 -12   5   0      132.52       87.71     27.72 o 
 -11   5   0       21.52       -2.17     16.75 o 
 -10   5   0      621.34      610.86     38.21 o 
  -9   5   0     1049.18      873.49     38.91 o 
  -8   5   0       58.41       64.85     16.09 o 
  -7   5   0     2304.56     2236.68     65.06 o 
  -6   5   0      309.31      209.01     17.69 o 
  -5   5   0       23.80       27.66      9.54 o 
  -4   5   0     2658.74     2392.95     60.78 o 
  -3   5   0     3861.79     3883.22     60.93 o 
  -2   5   0     1949.20     1877.07     40.49 o 
  -1   5   0     3634.21     4492.07     76.32 o 
   0   5   0        0.55       -4.69      4.37 o 
   1   5   0     5403.64     6004.64    101.63 o 
   2   5   0     1692.42     2870.14     53.22 o 
   3   5   0     8650.02     8170.71    110.38 o 
   4   5   0       32.95       43.14      7.44 o 
   5   5   0       14.65       19.48      7.87 o 
   6   5   0      517.23      629.83     22.99 o 
   7   5   0      727.57      704.83     23.15 o 
   8   5   0     4211.32     4081.98     66.33 o 
   9   5   0     2024.86     1612.01     39.51 o 
  10   5   0      106.63      112.85     14.40 o 
  11   5   0       80.90       43.02     13.31 o 
  12   5   0     1060.28     1091.00     38.96 o 
  13   5   0      957.74      948.48     49.52 o 
  14   5   0      396.19      347.96     43.21 o 
  15   5   0       24.11        8.51     29.91 o 
  16   5   0       22.86       33.39     34.53 o 
 -14   6   0        4.49        3.44     23.07 o 
 -13   6   0        3.47      -19.79     22.59 o 
 -12   6   0      228.04      186.75     27.65 o 
 -11   6   0      195.80      167.63     24.38 o 
 -10   6   0     3131.79     3512.70     93.98 o 
  -9   6   0       27.27       10.73     15.05 o 
  -8   6   0       10.38       27.64     17.55 o 
  -7   6   0      771.05      640.26     28.47 o 
  -6   6   0     1389.86     1187.63     45.41 o 
  -5   6   0     3666.41     3963.46     67.72 o 
  -4   6   0     1137.19      966.00     30.49 o 
  -3   6   0      224.74      247.80     10.64 o 
  -2   6   0     1197.33     1001.62     41.96 o 
  -1   6   0     1431.10     1227.92     25.72 o 
   0   6   0     3820.45     4005.13     79.85 o 
   1   6   0    19549.61    22434.93    331.82 o 
   2   6   0      492.04      801.48     37.03 o 
   3   6   0     4043.30     5247.75     91.48 o 
   4   6   0    18660.26    18574.49    240.49 o 
   5   6   0      553.87      604.30     20.97 o 
   6   6   0    13517.23    12759.14    176.36 o 
   7   6   0      114.36      185.67     15.70 o 
   8   6   0      125.89      241.80     17.02 o 
   9   6   0      849.19      929.95     30.34 o 
  10   6   0     1737.46     1427.96     36.05 o 
  11   6   0       19.48       24.43     13.33 o 
  12   6   0      812.20      782.64     39.24 o 
  13   6   0      208.62      134.67     36.19 o 
  14   6   0      116.80       61.10     42.30 o 
  15   6   0      476.75      614.93     78.54 o 
  16   6   0       26.29       16.57     50.05 o 
 -13   7   0       36.00       54.16     21.31 o 
 -12   7   0      601.51      527.08     34.32 o 
 -11   7   0        8.99       31.09     16.95 o 
 -10   7   0      105.06       76.18     24.39 o 
  -9   7   0       75.56      130.37     25.85 o 
  -8   7   0     1076.51     1121.88     54.31 o 
  -7   7   0     1543.74     1319.78     64.28 o 
  -6   7   0       83.05       19.98     21.91 o 
  -5   7   0      275.57      184.13     26.53 o 
  -4   7   0     1018.58      946.77     51.53 o 
  -3   7   0     7026.10     8213.73    135.93 o 
  -2   7   0      867.51      693.99     28.72 o 
  -1   7   0      447.51      415.10     15.59 o 
   0   7   0       32.94        3.53      5.07 o 
   1   7   0    23858.38    25601.97    378.71 o 
   2   7   0    15103.06    17446.61    233.82 o 
   3   7   0     2862.32     3296.37     56.06 o 
   4   7   0     1293.61     1472.83     32.93 o 
   5   7   0       74.73       19.47      7.89 o 
   6   7   0     3814.44     3638.10     63.71 o 
   7   7   0      437.33      331.34     19.86 o 
   8   7   0     6402.40     6288.74    103.35 o 
   9   7   0      877.78     1166.15     37.86 o 
  10   7   0      617.81      615.83     28.07 o 
  11   7   0     1452.34     1488.37     56.08 o 
  12   7   0      915.03     1053.83     38.92 o 
  13   7   0     1449.40     1403.21     61.09 o 
  14   7   0       84.88       68.49     55.87 o 
  15   7   0        0.85      -14.08     36.91 o 
  16   7   0       72.37       66.48     54.70 o 
 -13   8   0        4.17       57.61     48.18 o 
 -12   8   0       71.03       63.54     44.03 o 
 -11   8   0        2.97       -3.51     35.20 o 
 -10   8   0     2434.04     2759.73    121.79 o 
  -9   8   0      672.70      771.52     94.14 o 
  -8   8   0      265.00      338.77     42.08 o 
  -7   8   0       89.21       75.99     26.72 o 
  -6   8   0      514.31      445.16     39.83 o 
  -5   8   0     2963.46     2755.28     89.33 o 
  -4   8   0      185.12      182.19     23.27 o 
  -3   8   0      382.87      293.55     20.23 o 
  -2   8   0      757.61     1129.18     25.00 o 
  -1   8   0     1292.92     1374.82     38.34 o 
   0   8   0       58.66       51.46      7.44 o 
   1   8   0      416.09      593.55     21.75 o 
   2   8   0     2514.52     2574.98     40.82 o 
   3   8   0     3119.53     3401.88     94.51 o 
   4   8   0     4127.76     4095.30    104.79 o 
   5   8   0      929.75     1053.90     28.27 o 
   6   8   0     3158.76     2626.81     75.42 o 
   7   8   0      268.59      320.68     19.43 o 
   8   8   0      860.72      809.64     31.56 o 
   9   8   0     2589.78     2903.53     81.12 o 
  10   8   0     1176.60      976.96     34.16 o 
  11   8   0      302.97      261.34     22.49 o 
  12   8   0      316.34      342.83     26.55 o 
  13   8   0        0.31       15.33     17.64 o 
  14   8   0      118.29      114.34     32.97 o 
  15   8   0      263.61      283.97     48.00 o 
  16   8   0        1.83       43.04     47.83 o 
 -12   9   0      348.12      232.66     52.46 o 
 -11   9   0       28.32       74.91     39.41 o 
 -10   9   0      347.61      333.32    120.44 o 
  -9   9   0      936.37     1039.88     69.62 o 
  -8   9   0      838.97      930.20     62.46 o 
  -7   9   0      314.27      270.39     38.30 o 
  -6   9   0        6.82        3.01     20.01 o 
  -5   9   0      368.88      380.45     29.15 o 
  -4   9   0     1270.88     1359.01     40.42 o 
  -3   9   0     1646.77     1388.30     55.27 o 
  -2   9   0        2.76       39.28      8.51 o 
  -1   9   0       49.25      122.09     12.98 o 
   0   9   0        7.17       15.46      6.45 o 
   1   9   0       83.83       66.53     13.52 o 
   2   9   0     4029.12     4144.00     50.13 o 
   3   9   0      550.92      832.36     24.16 o 
   4   9   0     3841.17     4225.48     72.17 o 
   5   9   0     3305.77     3112.09     58.26 o 
   6   9   0     8291.93     8150.67    147.13 o 
   7   9   0     2343.75     2283.18     48.17 o 
   8   9   0       99.11      113.38     15.78 o 
   9   9   0      296.67      234.19     23.47 o 
  10   9   0        4.33       18.22     13.41 o 
  11   9   0      168.29      151.10     19.47 o 
  12   9   0      151.05      156.39     21.16 o 
  13   9   0      969.62      827.52     73.40 o 
  14   9   0        1.17       18.76     23.88 o 
  15   9   0      199.59      137.77     41.66 o 
 -11  10   0       67.59       75.74     39.92 o 
 -10  10   0      799.58      873.09     74.77 o 
  -9  10   0       34.14        9.94     31.20 o 
  -8  10   0       83.20      160.77     36.55 o 
  -7  10   0       59.87       24.24     26.56 o 
  -6  10   0      351.76      370.10     40.63 o 
  -5  10   0      971.91      941.43     37.98 o 
  -4  10   0       58.55       62.29     14.73 o 
  -3  10   0     1069.30      923.57     47.06 o 
  -2  10   0      407.68      318.83     34.75 o 
  -1  10   0      350.88      402.95     16.48 o 
   0  10   0      823.01      769.97     19.36 o 
   1  10   0       79.50       32.87      7.67 o 
   2  10   0      106.22      102.91     11.98 o 
   3  10   0     4743.10     5007.24     71.65 o 
   4  10   0     3104.24     3049.70     64.72 o 
   5  10   0     1050.20     1002.33     30.35 o 
   6  10   0      154.21      124.58     19.19 o 
   7  10   0       20.41        7.11     16.02 o 
   8  10   0       14.29       13.89     15.42 o 
   9  10   0       10.85       59.90     14.55 o 
  10  10   0      305.17      375.96     24.06 o 
  11  10   0      604.10      606.51     30.15 o 
  12  10   0      274.56      300.31     30.42 o 
  13  10   0        0.87       17.86     18.21 o 
  14  10   0      340.37      253.22     31.94 o 
  15  10   0      654.15      715.04     54.76 o 
 -11  11   0      137.85      187.96     52.71 o 
 -10  11   0      165.21       28.93     40.48 o 
  -9  11   0     1171.16     1510.07     98.11 o 
  -8  11   0       69.64      116.55     60.83 o 
  -7  11   0      186.97      227.46     39.50 o 
  -6  11   0      230.23      213.98     49.21 o 
  -5  11   0       89.33       74.36     18.32 o 
  -4  11   0       51.57       46.99     15.28 o 
  -3  11   0        4.30        6.24     14.47 o 
  -2  11   0        5.68        4.73     16.07 o 
  -1  11   0      188.63      172.65     20.79 o 
   0  11   0      409.52      410.06     15.54 o 
   1  11   0      619.74      536.44     31.40 o 
   2  11   0     4454.93     4572.44     61.58 o 
   3  11   0     1649.34     1862.02     37.69 o 
   4  11   0     2453.75     2325.95     49.96 o 
   5  11   0      708.88      658.84     31.91 o 
   6  11   0        7.32       48.16     16.19 o 
   7  11   0      481.24      496.66     32.85 o 
   8  11   0        0.71       18.01     17.56 o 
   9  11   0      574.61      665.31     27.35 o 
  10  11   0        0.59      -16.14     11.27 o 
  11  11   0      367.58      366.46     24.52 o 
  12  11   0        6.08        3.45     16.16 o 
  13  11   0      490.70      420.95     29.87 o 
  14  11   0     1036.72      917.15     42.58 o 
  15  11   0       85.09      131.34     30.54 o 
 -10  12   0        6.94        0.09     36.40 o 
  -9  12   0       67.05      103.09    114.07 o 
  -8  12   0       12.14       18.19     32.30 o 
  -7  12   0        3.33       24.76     29.71 o 
  -6  12   0     1049.18     1042.41     62.50 o 
  -5  12   0        1.61        5.47     18.15 o 
  -4  12   0      275.27      324.79     25.32 o 
  -3  12   0       21.66       40.87     14.14 o 
  -2  12   0     1175.43     1053.05     51.24 o 
  -1  12   0     4745.14     5423.95    170.91 o 
   0  12   0      863.58      861.96     35.29 o 
   1  12   0       74.31       83.28     14.26 o 
   2  12   0      189.10      171.50     18.76 o 
   3  12   0     1563.50     1494.08     47.88 o 
   4  12   0      965.93      910.58     31.71 o 
   5  12   0     4006.82     3859.86     85.03 o 
   6  12   0        2.08       31.08     16.35 o 
   7  12   0      544.46      506.69     33.72 o 
   8  12   0       37.79       50.43     20.78 o 
   9  12   0     1202.23     1251.57     53.58 o 
  10  12   0     1702.56     1826.90     55.31 o 
  11  12   0      422.06      443.03     26.86 o 
  12  12   0      542.27      661.41     31.77 o 
  13  12   0      130.21      118.51     21.56 o 
  14  12   0      543.63      592.85     47.49 o 
  15  12   0        9.91       30.88     24.32 o 
  -9  13   0      447.15      528.48     61.05 o 
  -8  13   0      197.31      146.78     87.60 o 
  -7  13   0       44.62       52.31     32.88 o 
  -6  13   0      209.26      219.75     92.92 o 
  -5  13   0       81.79       69.82     22.24 o 
  -4  13   0     1031.96      950.69     40.43 o 
  -3  13   0      998.74      924.27     36.61 o 
  -2  13   0      926.37      854.86     61.47 o 
  -1  13   0      207.10      145.29     25.94 o 
   0  13   0      714.01      683.67     34.27 o 
   1  13   0      691.45      677.61     54.80 o 
   2  13   0     1010.82     1070.69     34.00 o 
   3  13   0     2968.79     3189.33     78.13 o 
   4  13   0       24.37        6.90     29.79 o 
   5  13   0      724.16      807.27     37.40 o 
   6  13   0       35.25       25.40     17.35 o 
   7  13   0     7123.53     6967.97    139.39 o 
   8  13   0     1913.41     1867.46     66.86 o 
   9  13   0      183.29      231.31     30.33 o 
  10  13   0       58.75      110.86     23.06 o 
  11  13   0        1.33       15.20     24.86 o 
  12  13   0     1027.79     1002.19     49.46 o 
  13  13   0       83.44       66.35     26.79 o 
  14  13   0      747.59      790.13     37.05 o 
  -8  14   0      362.41      413.71     70.59 o 
  -7  14   0        3.25      -25.86     31.42 o 
  -6  14   0      116.86      196.49     40.59 o 
  -5  14   0      256.73      284.47     29.64 o 
  -4  14   0       25.49       28.64     19.24 o 
  -3  14   0      145.50      131.83     21.20 o 
  -2  14   0      956.70      871.55     54.53 o 
  -1  14   0     1446.91     1384.98    123.54 o 
   0  14   0      184.94      186.15     22.96 o 
   1  14   0      254.63      219.24     20.30 o 
   2  14   0      218.63      212.97     27.22 o 
   3  14   0     1253.98     1271.07     43.82 o 
   4  14   0      423.72      351.68     27.54 o 
   5  14   0     4419.64     4279.99     94.83 o 
   6  14   0      228.11      362.50     30.35 o 
   7  14   0      145.08      103.56     24.08 o 
   8  14   0        3.09        2.99     20.64 o 
   9  14   0      893.82      882.19     40.63 o 
  10  14   0     1742.36     2009.56     71.06 o 
  11  14   0      168.95      160.32     27.18 o 
  12  14   0      294.18      323.93     34.50 o 
  13  14   0       30.77       62.74     27.21 o 
  14  14   0      786.46      849.64     62.69 o 
  -7  15   0      132.80      109.22     39.77 o 
  -6  15   0       81.82       95.17     38.79 o 
  -5  15   0        3.32        7.69     27.34 o 
  -4  15   0     1881.32     2006.27     62.31 o 
  -3  15   0      710.60      695.92     36.49 o 
  -2  15   0      515.43      472.52     33.64 o 
  -1  15   0       29.10       95.52     24.84 o 
   0  15   0        2.52        9.77     16.76 o 
   1  15   0     1493.05     1652.16     82.21 o 
   2  15   0      635.26      718.13     40.14 o 
   3  15   0     1731.03     1656.88     51.76 o 
   4  15   0       20.81       30.34     19.55 o 
   5  15   0      298.55      267.62     28.11 o 
   6  15   0      306.60      239.97     28.02 o 
   7  15   0     1056.08     1180.75     51.07 o 
   8  15   0     1581.13     1747.37     63.73 o 
   9  15   0       88.55       78.14     22.25 o 
  10  15   0       21.00       33.36     21.52 o 
  11  15   0        7.68        6.69     21.50 o 
  12  15   0      583.39      630.87     44.51 o 
  13  15   0       25.52       96.23     36.30 o 
  -6  16   0     1163.70     1395.36     82.42 o 
  -5  16   0      275.08      254.98     34.40 o 
  -4  16   0      354.01      320.82     31.65 o 
  -3  16   0       41.73       45.62     25.18 o 
  -2  16   0      202.42      163.84     23.32 o 
  -1  16   0     1233.39     1198.48     60.24 o 
   0  16   0        9.15       23.25     17.52 o 
   1  16   0      660.51      650.17     47.17 o 
   2  16   0      108.37       82.80     27.32 o 
   3  16   0     1048.97     1176.52     45.33 o 
   4  16   0      381.36      390.38     30.87 o 
   5  16   0     1470.10     1426.68     53.09 o 
   6  16   0      679.32      805.15     36.00 o 
   7  16   0       22.11        4.36     18.01 o 
   8  16   0      278.99      262.98     27.91 o 
   9  16   0      105.89       48.91     28.01 o 
  10  16   0      784.29      782.62     43.47 o 
  11  16   0        0.60      -11.97     22.46 o 
  12  16   0      204.08      193.94     57.70 o 
  -5  17   0       82.00       69.41     39.16 o 
  -4  17   0       99.16       97.34     29.28 o 
  -3  17   0      959.00     1025.31     46.34 o 
  -2  17   0      116.75       57.16     22.19 o 
  -1  17   0        0.65       23.70     16.61 o 
   0  17   0      183.92      163.22     19.42 o 
   1  17   0      354.78      306.83     56.06 o 
   2  17   0        2.66       21.01     33.97 o 
   3  17   0      353.84      328.06     23.60 o 
   4  17   0      156.52      103.38     19.37 o 
   5  17   0       42.46       60.52     19.26 o 
   6  17   0       58.57       39.98     18.86 o 
   7  17   0        0.23       17.70     19.45 o 
   8  17   0     1115.90     1089.83     45.73 o 
   9  17   0        6.72       32.20     22.73 o 
  10  17   0      120.79      197.61     35.67 o 
  11  17   0       31.81       43.72     32.57 o 
  -3  18   0       78.75       76.75     26.62 o 
  -2  18   0        3.12       57.04     26.44 o 
  -1  18   0      259.53      242.89     23.46 o 
   0  18   0       70.85       82.50     19.36 o 
   1  18   0       46.97       27.03     18.25 o 
   2  18   0      144.23       96.01     20.48 o 
   3  18   0      174.04      169.31     22.15 o 
   4  18   0      230.46      192.10     27.19 o 
   5  18   0      134.10      123.40     24.79 o 
   6  18   0      540.71      624.63     35.11 o 
   7  18   0       47.85       43.09     22.19 o 
   8  18   0        4.43      -11.12     21.58 o 
   9  18   0       31.64       65.56     30.91 o 
  10  18   0      882.38     1018.73     66.57 o 
  -1  19   0        6.72       -7.67     24.90 o 
   0  19   0       72.63       83.67     29.75 o 
   1  19   0      150.42      121.62     66.08 o 
   2  19   0       57.41       72.97     24.64 o 
   3  19   0      295.56      277.48     31.33 o 
   4  19   0       45.22       63.24     21.10 o 
   5  19   0        5.56       14.23     20.60 o 
   6  19   0       88.10       44.07     23.77 o 
   7  19   0       32.66       66.46     32.53 o 
   8  19   0      714.07      804.30     60.85 o 
   3  20   0       13.26       75.38     43.18 o 
   4  20   0      492.09      375.72     37.92 o 
  -7 -19   1       47.48       84.25     31.87 o 
  -6 -19   1       36.59       42.57     28.31 o 
  -5 -19   1        3.50       -0.68     21.33 o 
  -4 -19   1      315.34      320.92     29.61 o 
  -3 -19   1        0.11       10.87     21.79 o 
  -2 -19   1       73.65       56.62     22.75 o 
  -1 -19   1        3.42       18.68     21.59 o 
   0 -19   1      424.99      465.76     39.06 o 
   1 -19   1       37.71       47.96     25.91 o 
  -9 -18   1       57.01       61.00     31.72 o 
  -8 -18   1      465.82      375.56     42.42 o 
  -7 -18   1        0.05       38.61     24.29 o 
  -6 -18   1       46.73       63.45     22.85 o 
  -5 -18   1      135.24      137.40     23.60 o 
  -4 -18   1       42.84       16.37     19.04 o 
  -3 -18   1       92.76       77.07     20.53 o 
  -2 -18   1      127.11      182.63     26.68 o 
  -1 -18   1        9.67       30.81     19.83 o 
   0 -18   1        8.64        9.95     18.46 o 
   1 -18   1        1.20       37.44     20.19 o 
   2 -18   1       32.30       19.80     20.64 o 
   3 -18   1      235.93      274.65     43.56 o 
 -11 -17   1      140.21      135.76     38.09 o 
 -10 -17   1      306.55      204.64     47.46 o 
  -9 -17   1      176.53      128.95     27.96 o 
  -8 -17   1        4.68        6.90     22.50 o 
  -7 -17   1        2.02        4.84     20.17 o 
  -6 -17   1       19.20       16.78     19.87 o 
  -5 -17   1      226.24      195.77     23.75 o 
  -4 -17   1      618.13      701.13     33.87 o 
  -3 -17   1       35.29       54.92     18.30 o 
  -2 -17   1       15.05       15.97     17.39 o 
  -1 -17   1       58.10       30.27     19.75 o 
   0 -17   1      291.45      254.16     23.12 o 
   1 -17   1      410.16      386.53     35.38 o 
   2 -17   1        1.46       38.67     22.82 o 
   3 -17   1       18.93       34.32     24.33 o 
   4 -17   1       83.30       91.72     29.33 o 
   5 -17   1       62.20       84.11     40.51 o 
 -12 -16   1       49.42       47.27     34.89 o 
 -11 -16   1        0.22       33.74     32.43 o 
 -10 -16   1       68.16      126.03     28.10 o 
  -9 -16   1        7.78        0.77     21.73 o 
  -8 -16   1      647.25      550.22     36.13 o 
  -7 -16   1       24.63       33.71     19.57 o 
  -6 -16   1      141.42      138.21     21.97 o 
  -5 -16   1       72.47       74.66     19.22 o 
  -4 -16   1       67.61       60.10     17.99 o 
  -3 -16   1      833.47      736.52     32.25 o 
  -2 -16   1      125.56      161.08     19.70 o 
  -1 -16   1        4.92       33.61     15.09 o 
   0 -16   1        4.60       17.08     15.01 o 
   1 -16   1       61.79       66.56     17.82 o 
   2 -16   1      411.54      430.63     82.08 o 
   3 -16   1       93.39       72.32     23.41 o 
   4 -16   1      140.16       87.22     26.04 o 
   5 -16   1       23.91       45.15     28.30 o 
   6 -16   1      338.67      337.62     50.66 o 
 -12 -15   1       28.49       20.69     31.47 o 
 -11 -15   1       21.17       46.94     25.13 o 
 -10 -15   1     1026.12      996.05     49.06 o 
  -9 -15   1        0.63        5.15     29.84 o 
  -8 -15   1       38.01       30.77     20.70 o 
  -7 -15   1      263.30      267.95     26.21 o 
  -6 -15   1      267.64      257.68     26.03 o 
  -5 -15   1      169.24      177.64     21.04 o 
  -4 -15   1      690.86      700.61     31.47 o 
  -3 -15   1       27.34       68.69     17.49 o 
  -2 -15   1      162.41      131.18     25.79 o 
  -1 -15   1      509.55      499.70     26.16 o 
   0 -15   1      214.86      185.34     22.76 o 
   1 -15   1      221.25      249.53     39.32 o 
   2 -15   1      111.79       84.57     21.92 o 
   3 -15   1        5.29       10.86     19.14 o 
   4 -15   1     1424.63     1668.91    114.98 o 
   5 -15   1       34.82       30.43     24.84 o 
   6 -15   1      787.33      818.17     65.37 o 
   7 -15   1        2.06       29.21     38.04 o 
 -13 -14   1        3.19       14.60     32.88 o 
 -12 -14   1       16.06       43.80     26.40 o 
 -11 -14   1       22.46       22.91     23.28 o 
 -10 -14   1        2.25       32.97     22.05 o 
  -9 -14   1      897.28      958.82     49.64 o 
  -8 -14   1      775.25      684.32     36.59 o 
  -7 -14   1     1314.75     1319.40     44.74 o 
  -6 -14   1      203.01      232.80     23.17 o 
  -5 -14   1      378.37      392.41     42.83 o 
  -4 -14   1     1384.76     1256.37     37.87 o 
  -3 -14   1     2110.65     1991.48     43.39 o 
  -2 -14   1        5.92       12.28     11.73 o 
  -1 -14   1        2.10       28.20     13.93 o 
   0 -14   1      115.72      137.73     18.55 o 
   1 -14   1       50.10       66.80     16.19 o 
   2 -14   1     1956.15     2054.70     57.19 o 
   3 -14   1       46.27       27.43     18.93 o 
   4 -14   1      155.67      155.73     24.77 o 
   5 -14   1       46.95       63.16     23.62 o 
   6 -14   1       98.89       74.65     34.44 o 
   7 -14   1        4.59      -18.79     32.13 o 
   8 -14   1      326.98      302.65     51.20 o 
 -14 -13   1       31.00       26.26     23.44 o 
 -13 -13   1        8.42       34.02     19.25 o 
 -12 -13   1      156.33      179.80     20.89 o 
 -11 -13   1      485.60      653.62     59.21 o 
 -10 -13   1      609.05      603.51     37.07 o 
  -9 -13   1      754.30      914.19     41.87 o 
  -8 -13   1       42.04       28.37     19.34 o 
  -7 -13   1     2100.47     2164.14     56.54 o 
  -6 -13   1      101.32      112.05     18.30 o 
  -5 -13   1      542.22      610.72     28.75 o 
  -4 -13   1      493.51      443.28     29.87 o 
  -3 -13   1       68.52       54.42     15.57 o 
  -2 -13   1      240.53      224.75     15.77 o 
  -1 -13   1       67.32       62.77     14.55 o 
   0 -13   1     1849.03     2066.58     50.03 o 
   1 -13   1       32.62       69.25     37.89 o 
   2 -13   1      166.42      160.33     19.01 o 
   3 -13   1       54.85       65.18     18.13 o 
   4 -13   1     2705.05     3034.32    172.72 o 
   5 -13   1      829.46      872.26     42.54 o 
   6 -13   1      485.37      394.70    109.22 o 
   7 -13   1       13.21       40.27     52.47 o 
   8 -13   1      250.10      233.53     47.95 o 
   9 -13   1      729.63      675.97     67.54 o 
 -14 -12   1      787.90      749.31     39.77 o 
 -13 -12   1       29.23        1.39     18.76 o 
 -12 -12   1       35.76       30.50     17.97 o 
 -11 -12   1      240.60      206.34     21.03 o 
 -10 -12   1       40.43       64.97     16.43 o 
  -9 -12   1     1771.34     1674.76     52.02 o 
  -8 -12   1        6.32       -6.04     15.35 o 
  -7 -12   1     3605.37     3594.98     74.91 o 
  -6 -12   1       95.98      105.77     21.06 o 
  -5 -12   1      915.09     1025.17     42.29 o 
  -4 -12   1      158.72      137.07     19.04 o 
  -3 -12   1      260.23      284.25     25.52 o 
  -2 -12   1     1544.30     1540.89     41.83 o 
  -1 -12   1       80.44       98.49     31.10 o 
   0 -12   1      558.49      582.16     31.81 o 
   1 -12   1      281.04      228.02     23.38 o 
   2 -12   1     1494.44     1681.37     46.23 o 
   3 -12   1       19.18        8.27     13.96 o 
   4 -12   1      149.78      199.38     23.12 o 
   5 -12   1      323.52      327.31     35.96 o 
   6 -12   1     1121.13     1153.36     66.99 o 
   7 -12   1     1018.48     1028.23     67.55 o 
   8 -12   1       21.00       -5.16     30.61 o 
   9 -12   1      724.53      714.45     74.57 o 
  10 -12   1        0.75      -15.53     38.63 o 
 -15 -11   1        5.59       83.44     35.83 o 
 -14 -11   1       36.85       30.85     25.19 o 
 -13 -11   1       19.08       -1.80     18.98 o 
 -12 -11   1       37.74       13.34     20.99 o 
 -11 -11   1      987.73     1108.87     38.99 o 
 -10 -11   1       38.58      170.26     25.28 o 
  -9 -11   1      119.97      117.80     15.94 o 
  -8 -11   1     1729.20     1580.38     36.78 o 
  -7 -11   1     6367.98     6356.71    110.22 o 
  -6 -11   1     2633.30     2670.68     70.41 o 
  -5 -11   1      307.10      385.43     27.62 o 
  -4 -11   1      106.72       98.20     14.75 o 
  -3 -11   1      189.71      217.60     17.71 o 
  -2 -11   1     2287.52     2227.11     49.26 o 
  -1 -11   1      165.96       74.20     25.28 o 
   0 -11   1     1295.06     1401.96     44.84 o 
   1 -11   1      154.38      138.35     18.86 o 
   2 -11   1      113.13       97.31     13.72 o 
   3 -11   1       25.30       37.65     13.45 o 
   4 -11   1      417.02      377.65     64.66 o 
   5 -11   1     1114.09     1094.66     43.06 o 
   6 -11   1        4.49       -5.47     23.87 o 
   7 -11   1       98.51       58.92     29.43 o 
   8 -11   1        0.23       11.04     27.36 o 
   9 -11   1     1486.06     1348.25    119.40 o 
  10 -11   1      502.31      550.40     68.00 o 
  11 -11   1      912.97      977.13    126.74 o 
 -15 -10   1      242.99      246.90    112.22 o 
 -14 -10   1      142.43      146.38     28.53 o 
 -13 -10   1     1866.81     1897.89     54.96 o 
 -12 -10   1       11.94       22.78     17.28 o 
 -11 -10   1        3.70        2.50     19.73 o 
 -10 -10   1      604.96      580.81     28.54 o 
  -9 -10   1     1576.76     1494.80     48.75 o 
  -8 -10   1       19.72       29.26     11.70 o 
  -7 -10   1       15.59        7.54     10.43 o 
  -6 -10   1       47.75       36.98     16.41 o 
  -5 -10   1     1010.21     1166.35     46.15 o 
  -4 -10   1      818.59      922.51     30.41 o 
  -3 -10   1     1140.01     1178.05     40.62 o 
  -2 -10   1     8078.15     8241.43    100.10 o 
  -1 -10   1      896.53      841.75     22.75 o 
   0 -10   1       24.30       25.67      8.72 o 
   1 -10   1      142.22      101.09     13.21 o 
   2 -10   1      260.51      269.38     21.77 o 
   3 -10   1     2720.80     2682.62     62.05 o 
   4 -10   1       37.40       27.82     13.74 o 
   5 -10   1        3.71       29.86     15.95 o 
   6 -10   1      306.55      356.55     39.78 o 
   7 -10   1     1298.68     1274.76     68.80 o 
   8 -10   1        9.12      -30.47     24.09 o 
   9 -10   1     1039.29     1095.59     73.04 o 
  10 -10   1      114.64       63.92     47.29 o 
  11 -10   1      119.01      205.83     74.67 o 
  12 -10   1      120.93      182.66     66.15 o 
 -15  -9   1      140.00       71.28     37.91 o 
 -14  -9   1       69.71       47.20     30.52 o 
 -13  -9   1      589.21      804.34     44.13 o 
 -12  -9   1       64.96       42.18     18.43 o 
 -11  -9   1       52.05       97.99     21.13 o 
 -10  -9   1        7.21       32.33     13.76 o 
  -9  -9   1     1442.54     1775.03     43.07 o 
  -8  -9   1      195.10      174.29     16.31 o 
  -7  -9   1     1213.00     1073.96     36.94 o 
  -6  -9   1     4637.62     4820.22     89.12 o 
  -5  -9   1        9.69       -3.07     12.53 o 
  -4  -9   1     1194.15     1333.86     40.91 o 
  -3  -9   1     1571.49     1605.43     36.82 o 
  -2  -9   1      781.81      731.21     21.82 o 
  -1  -9   1      380.63      333.20     14.46 o 
   0  -9   1     2039.97     2098.80     38.10 o 
   1  -9   1       91.70      260.70     13.76 o 
   2  -9   1      883.70      860.64     23.82 o 
   3  -9   1      695.16      699.47     28.26 o 
   4  -9   1     1094.22      929.17     34.30 o 
   5  -9   1     5086.51     4944.86    101.91 o 
   6  -9   1      191.16      161.02     34.66 o 
   7  -9   1     1122.78     1424.66     70.82 o 
   8  -9   1        7.41       12.70     25.64 o 
   9  -9   1      335.03      390.14     48.96 o 
  10  -9   1     1199.32     1258.06     83.69 o 
  11  -9   1      378.75      547.27     63.04 o 
  12  -9   1      428.08      343.12     60.08 o 
 -15  -8   1      328.16      322.80     83.86 o 
 -14  -8   1      229.94      219.41     46.52 o 
 -13  -8   1     2172.01     1948.20     99.22 o 
 -12  -8   1      353.15      294.12     32.51 o 
 -11  -8   1      216.80      217.72     21.79 o 
 -10  -8   1        4.97        1.73     13.42 o 
  -9  -8   1     5294.36     5075.13     83.11 o 
  -8  -8   1     3799.34     4052.97     68.63 o 
  -7  -8   1        8.49       26.50     11.88 o 
  -6  -8   1      124.33       68.74     14.56 o 
  -5  -8   1      588.68      455.36     23.22 o 
  -4  -8   1     6494.77     6611.93    119.12 o 
  -3  -8   1      330.57      313.54     19.55 o 
  -2  -8   1       15.14       28.40     10.04 o 
  -1  -8   1     5444.61     5828.76    105.81 o 
   0  -8   1      538.09      634.49     21.26 o 
   1  -8   1     4717.97     4567.77     73.96 o 
   2  -8   1     6874.27     7591.00    112.96 o 
   3  -8   1     2480.86     2712.19     44.54 o 
   4  -8   1       43.21       68.43     13.32 o 
   5  -8   1       42.90       46.32     15.56 o 
   6  -8   1       97.57       88.58     25.44 o 
   7  -8   1     2910.34     2693.30     96.28 o 
   8  -8   1      599.11      673.14     93.06 o 
   9  -8   1       65.60       48.05     28.48 o 
  10  -8   1        4.09       35.21     30.96 o 
  11  -8   1       26.56        7.24     32.66 o 
  12  -8   1      640.66      765.45    107.51 o 
  13  -8   1       35.43       68.80     48.05 o 
 -15  -7   1      340.43      327.70     65.47 o 
 -14  -7   1      151.17       53.73     46.07 o 
 -13  -7   1     1691.58     1711.68     79.90 o 
 -12  -7   1      608.45      564.58     31.87 o 
 -11  -7   1      675.16      793.10     33.84 o 
 -10  -7   1     2221.30     2404.07     53.12 o 
  -9  -7   1        1.50      103.75     20.79 o 
  -8  -7   1      659.50      647.19     25.33 o 
  -7  -7   1      209.74      211.59     21.13 o 
  -6  -7   1    10159.30    10779.02    154.53 o 
  -5  -7   1     3316.86     2893.97     53.34 o 
  -4  -7   1     2328.03     2500.40     48.45 o 
  -3  -7   1        1.72       27.80      9.75 o 
  -2  -7   1     6363.14     6695.77    144.12 o 
  -1  -7   1    19350.44    19657.52    254.39 o 
   0  -7   1     2534.97     2404.94     48.72 o 
   1  -7   1     5374.81     5257.15     96.68 o 
   2  -7   1       24.39       60.14     10.15 o 
   3  -7   1      456.85      225.30     15.47 o 
   4  -7   1     1291.97     1158.91     36.48 o 
   5  -7   1     4581.92     4459.47     91.63 o 
   6  -7   1     1842.72     1855.35     69.53 o 
   7  -7   1        6.35       26.32     12.24 o 
   8  -7   1      142.81      225.84     33.86 o 
   9  -7   1       54.05       35.36     15.48 o 
  10  -7   1     3653.84     3363.80     82.23 o 
  11  -7   1        7.99       -8.27     16.98 o 
  12  -7   1      283.10      275.15     29.38 o 
  13  -7   1       39.89       51.22     21.64 o 
 -16  -6   1      162.87      141.69     39.63 o 
 -15  -6   1      367.48      330.74     75.07 o 
 -14  -6   1      639.96      617.54     53.79 o 
 -13  -6   1       30.51       29.36     24.46 o 
 -12  -6   1      219.87      130.69     24.32 o 
 -11  -6   1     1888.97     2067.89     50.69 o 
 -10  -6   1     2130.90     2404.29     47.69 o 
  -9  -6   1      331.35      227.55     17.09 o 
  -8  -6   1     9694.51    10180.93    123.99 o 
  -7  -6   1      236.04      201.97     12.91 o 
  -6  -6   1     1156.61      878.86     31.91 o 
  -5  -6   1       87.87       82.49     11.37 o 
  -4  -6   1     1964.27     2428.12     44.88 o 
  -3  -6   1    16094.19    16885.41    228.01 o 
  -2  -6   1     8230.46     8457.35    137.60 o 
  -1  -6   1     1034.24     1239.24     25.96 o 
   0  -6   1     3493.51     4206.86     73.01 o 
   1  -6   1    10384.20    10822.55    167.28 o 
   2  -6   1     3902.43     3908.31     96.22 o 
   3  -6   1     3886.00     3962.46     75.73 o 
   4  -6   1      447.66      398.40     14.79 o 
   5  -6   1      549.90      417.89     22.24 o 
   6  -6   1      125.99      110.81     14.78 o 
   7  -6   1     1519.66     1418.89     55.83 o 
   8  -6   1      213.51      234.49     22.38 o 
   9  -6   1        1.28       -0.94     13.88 o 
  10  -6   1        7.48       60.33     19.35 o 
  11  -6   1      181.36       88.01     27.22 o 
  12  -6   1      868.33      864.93     45.26 o 
  13  -6   1       36.60       -6.53     21.50 o 
  14  -6   1      143.63       99.62     26.70 o 
 -16  -5   1      217.86      205.39     42.54 o 
 -15  -5   1       11.78       58.90     32.69 o 
 -14  -5   1       74.40      158.61     99.89 o 
 -13  -5   1      267.26      343.06     35.20 o 
 -12  -5   1     3908.75     4010.65    145.35 o 
 -11  -5   1      102.40      129.81     18.20 o 
 -10  -5   1     1326.47     1414.30     45.75 o 
  -9  -5   1      310.88      236.25     33.87 o 
  -8  -5   1       69.58       71.42     11.29 o 
  -7  -5   1       79.41      141.11     11.22 o 
  -6  -5   1    14481.55    15231.63    207.77 o 
  -5  -5   1     7768.72     6811.69    101.80 o 
  -4  -5   1     8918.10     9132.80    134.66 o 
  -3  -5   1       93.74      101.56      9.38 o 
  -2  -5   1     4052.11     4674.69     69.20 o 
  -1  -5   1    32612.88    29928.44    439.73 o 
   0  -5   1     1428.08     1360.82     39.20 o 
   1  -5   1     6305.89     7405.73    206.66 o 
   2  -5   1       27.77       56.47      7.61 o 
   3  -5   1       82.23       43.66     11.64 o 
   4  -5   1      570.19      554.37     23.73 o 
   5  -5   1     3066.80     3150.02    129.40 o 
   6  -5   1     2354.80     2253.81     55.08 o 
   7  -5   1        8.47        0.25     11.53 o 
   8  -5   1       18.70       19.64     13.44 o 
   9  -5   1      197.08      309.93     26.32 o 
  10  -5   1     3455.80     3304.18     83.73 o 
  11  -5   1      164.00      175.39     44.21 o 
  12  -5   1      307.22      241.01     30.20 o 
  13  -5   1       66.22       31.08     24.50 o 
  14  -5   1        1.79       14.54     24.51 o 
 -16  -4   1       12.41       28.61     35.12 o 
 -15  -4   1      210.70      159.11     38.21 o 
 -14  -4   1     1581.31     1514.01     73.76 o 
 -13  -4   1      622.81      492.82     90.43 o 
 -12  -4   1      643.26      480.66     48.44 o 
 -11  -4   1      155.70      150.12     28.66 o 
 -10  -4   1      807.21      880.20     29.14 o 
  -9  -4   1      118.84      148.91     14.55 o 
  -8  -4   1     2750.33     2948.89     50.99 o 
  -7  -4   1     2838.42     2556.42     37.15 o 
  -6  -4   1      264.39      475.21     23.75 o 
  -5  -4   1      523.02      571.43     21.92 o 
  -4  -4   1      455.35      587.49     19.39 o 
  -3  -4   1     9097.62    10517.05    141.27 o 
  -2  -4   1    24716.89    25520.14    320.54 o 
  -1  -4   1     2882.21     2925.91     52.88 o 
   0  -4   1        0.81       16.50     10.37 o 
   1  -4   1       56.29       39.54     11.92 o 
   2  -4   1       62.09      222.97     20.07 o 
   3  -4   1     1043.15     1138.49     23.99 o 
   4  -4   1     1618.73     1621.23     39.62 o 
   5  -4   1       11.59       30.11     10.38 o 
   6  -4   1       18.28       42.39     11.66 o 
   7  -4   1      201.82      152.74     17.68 o 
   8  -4   1     1413.19     1533.22     48.05 o 
   9  -4   1      313.15      204.81     36.45 o 
  10  -4   1       40.11      101.01     20.57 o 
  11  -4   1      305.36      226.07     41.27 o 
  12  -4   1      127.59       77.70     23.73 o 
  13  -4   1      112.44       27.33     22.52 o 
  14  -4   1      269.66      233.13     37.93 o 
  15  -4   1        6.08       24.34     29.23 o 
 -16  -3   1     1422.77     1507.29     82.47 o 
 -15  -3   1        0.49      -17.69     30.15 o 
 -14  -3   1      198.17      102.60     32.35 o 
 -13  -3   1       15.71       40.12     46.41 o 
 -12  -3   1     1174.25     1147.05     59.58 o 
 -11  -3   1       74.80       55.85     19.69 o 
 -10  -3   1       38.59       38.42     12.39 o 
  -9  -3   1      153.03       84.43     11.67 o 
  -8  -3   1     1078.37     1128.97     35.18 o 
  -7  -3   1      241.77      193.62     12.15 o 
  -6  -3   1     1301.40     1292.94     25.01 o 
  -5  -3   1    20892.40    19435.79    228.82 o 
  -4  -3   1      148.75      213.99     11.51 o 
  -3  -3   1     8379.16     9556.42    128.61 o 
  -2  -3   1     5852.53     5423.64    205.14 o 
  -1  -3   1     9930.51    10591.37    268.36 o 
   1  -3   1       63.49       64.19      7.14 o 
   2  -3   1      130.50      109.09      7.59 o 
   3  -3   1       18.64       53.28      5.56 o 
   4  -3   1     2831.77     3322.23     53.92 o 
   5  -3   1     3062.95     3182.09     54.55 o 
   6  -3   1     5335.15     4730.04     76.92 o 
   7  -3   1      157.20      201.30     14.76 o 
   8  -3   1      186.26      309.66     32.10 o 
   9  -3   1     1079.42     1291.82     46.31 o 
  10  -3   1       69.00       31.96     16.00 o 
  11  -3   1      538.07      460.16     36.21 o 
  12  -3   1      102.17       78.15     23.68 o 
  13  -3   1      422.61      413.19     37.63 o 
  14  -3   1      489.90      342.73    112.93 o 
  15  -3   1       99.16      131.96     43.18 o 
 -15  -2   1       97.39      174.61     38.99 o 
 -14  -2   1      185.99      237.04     64.43 o 
 -13  -2   1       12.18        9.17     41.73 o 
 -12  -2   1        1.29       21.86     22.46 o 
 -11  -2   1        9.35       29.15     20.86 o 
 -10  -2   1       13.88       31.49     14.94 o 
  -9  -2   1      134.09       55.33     10.79 o 
  -8  -2   1      249.55      280.66     14.91 o 
  -7  -2   1     5292.71     5571.66     68.36 o 
  -6  -2   1        0.94      210.84     12.95 o 
  -5  -2   1      485.02      544.76     20.29 o 
  -4  -2   1      628.54      684.99     18.08 o 
  -3  -2   1    31246.58    31437.55    462.42 o 
  -2  -2   1     4188.88     3552.46     72.68 o 
  -1  -2   1     2317.48     3020.86     60.30 o 
   0  -2   1     2925.77     2920.36     57.20 o 
   1  -2   1     4346.36     4229.78    114.24 o 
   2  -2   1    12563.45    12977.52    338.08 o 
   3  -2   1    26381.10    30050.32    525.95 o 
   4  -2   1     8315.28     9365.99    130.07 o 
   5  -2   1       20.09       14.29      7.26 o 
   6  -2   1     4754.74     5371.85     85.38 o 
   7  -2   1      142.50       74.98     16.39 o 
   8  -2   1     2258.21     2355.55     51.57 o 
   9  -2   1      234.52      139.75     17.51 o 
  10  -2   1      835.75      956.64     31.73 o 
  11  -2   1     1319.03     1338.21     52.69 o 
  12  -2   1      724.75      724.05     42.93 o 
  13  -2   1      905.37      690.32     44.81 o 
  14  -2   1        3.30       25.33     32.33 o 
  15  -2   1       19.87       61.43     37.38 o 
 -15  -1   1      133.16      201.00     53.96 o 
 -14  -1   1       11.46        7.94     25.73 o 
 -13  -1   1       26.08       63.60     45.60 o 
 -12  -1   1     2507.27     2425.18     84.94 o 
 -11  -1   1     1497.74     1242.43     54.82 o 
 -10  -1   1      303.13      233.75     21.47 o 
  -9  -1   1      287.28      223.05     15.54 o 
  -8  -1   1      123.89       63.70      9.23 o 
  -7  -1   1     3360.59     3118.48     44.47 o 
  -6  -1   1     2879.14     2930.35     38.08 o 
  -5  -1   1    19022.34    18997.37    175.05 o 
  -4  -1   1       34.72       74.72      8.51 o 
  -3  -1   1      145.97      101.38     10.46 o 
  -2  -1   1      633.98      260.78     50.05 o 
  -1  -1   1     3064.25     2621.24    105.99 o 
   0  -1   1    19528.83    23132.40    596.07 o 
   1  -1   1      915.21      653.33     47.49 o 
   4  -1   1     3387.51     3280.75     62.39 o 
   5  -1   1     6247.44     5763.57     86.71 o 
   6  -1   1     1737.06     1416.68     26.80 o 
   7  -1   1      750.81      709.03     26.68 o 
   8  -1   1        2.52        5.98      7.01 o 
   9  -1   1     1005.69     1145.70     44.86 o 
  10  -1   1      162.82      312.49     23.64 o 
  11  -1   1     2109.91     2161.95     56.83 o 
  12  -1   1      169.14      108.19     21.16 o 
  13  -1   1       35.37       68.71     34.08 o 
  14  -1   1      305.90      279.74     52.00 o 
  15  -1   1       93.83       -9.83     34.89 o 
  16  -1   1      579.91      544.81     71.67 o 
 -15   0   1       51.63       64.13     40.35 o 
 -14   0   1      209.94      115.59     41.36 o 
 -13   0   1      531.22      445.65     59.75 o 
 -12   0   1        1.50       51.64     21.56 o 
 -11   0   1       88.94      162.24     25.64 o 
 -10   0   1      965.04     1204.88     39.98 o 
  -9   0   1     1426.66     1647.59     38.98 o 
  -8   0   1      150.88      175.56     11.67 o 
  -7   0   1      361.24      351.52     13.61 o 
  -6   0   1     3189.16     3048.14     41.24 o 
  -5   0   1     2584.54     2684.71     39.11 o 
  -4   0   1     5287.02     5174.74     68.85 o 
  -3   0   1    12411.88    13164.90    254.71 o 
  -2   0   1    36861.03    37657.04    566.61 o 
  -1   0   1        0.06       96.64      6.33 o 
   3   0   1    14040.55    12124.54    308.37 o 
   4   0   1      374.09      405.22     24.55 o 
   5   0   1     2353.00     2167.44     40.86 o 
   6   0   1      679.51      748.28     17.69 o 
   7   0   1     7284.57     6610.49     77.12 o 
   8   0   1        2.42       17.04      7.57 o 
   9   0   1      575.17      661.25     28.30 o 
  10   0   1      367.30      224.74     23.77 o 
  11   0   1     5854.19     5598.20    128.57 o 
  12   0   1     1129.58     1092.95     41.77 o 
  13   0   1      126.19       55.91     27.42 o 
  14   0   1       32.42       21.23     26.86 o 
  15   0   1      109.28      114.44     47.02 o 
  16   0   1      402.37      287.22     60.62 o 
 -15   1   1       91.58       84.81     40.35 o 
 -14   1   1       72.70       84.81     38.87 o 
 -13   1   1      154.24       81.72     52.74 o 
 -12   1   1        5.62       40.55     24.20 o 
 -11   1   1     1421.22     1319.67     52.38 o 
 -10   1   1       62.77      177.80     34.02 o 
  -9   1   1      776.32      592.76     30.81 o 
  -8   1   1     3481.55     3616.61     60.21 o 
  -7   1   1     1158.14     1237.19     26.66 o 
  -6   1   1      978.64     1197.98     30.83 o 
  -5   1   1     2334.94     2776.96     49.91 o 
  -4   1   1      759.28      716.28     25.30 o 
  -3   1   1      155.07      193.26      9.02 o 
  -2   1   1    28173.22    32327.42    487.29 o 
  -1   1   1      220.23       23.70      6.05 o 
   0   1   1    15359.81    16111.23    441.41 o 
   2   1   1      305.22      173.18     12.93 o 
   3   1   1      398.02      346.16     22.23 o 
   4   1   1     8353.19     7631.19    206.46 o 
   5   1   1     5357.68     4863.45     60.06 o 
   6   1   1       63.88      212.72     10.52 o 
   7   1   1     1451.76     1251.78     24.69 o 
   8   1   1      313.59      341.76     25.33 o 
   9   1   1      370.75      527.04     18.05 o 
  10   1   1        7.05       44.76     11.33 o 
  11   1   1      384.86      410.16     26.63 o 
  12   1   1      315.19      359.82     37.73 o 
  13   1   1       13.99        7.10     22.47 o 
  14   1   1     1307.14     1283.98     66.38 o 
  15   1   1        0.75      -23.40     25.83 o 
  16   1   1       64.05       97.76     37.77 o 
 -15   2   1      227.65      283.11     54.49 o 
 -14   2   1       98.95       83.93     38.66 o 
 -13   2   1      193.93      153.00     68.81 o 
 -12   2   1      442.77      335.96     33.42 o 
 -11   2   1      241.77      239.27     27.77 o 
 -10   2   1     1613.78     1624.59     78.48 o 
  -9   2   1     2554.70     2817.75     71.79 o 
  -8   2   1       37.65       46.64     12.77 o 
  -7   2   1      510.40      620.45     21.45 o 
  -6   2   1      369.03      427.96     23.39 o 
  -5   2   1     1375.10     1236.76     28.85 o 
  -4   2   1    11156.54    11592.43    157.78 o 
  -3   2   1     2472.50     1911.86     29.54 o 
  -2   2   1      472.21      748.12     24.26 o 
  -1   2   1      417.42      351.20     14.09 o 
   0   2   1     1946.46     2307.95     75.78 o 
   1   2   1     9824.99     9947.68    275.77 o 
   2   2   1     7829.93     8107.55    205.25 o 
   3   2   1       17.37      233.33     18.93 o 
   4   2   1     6849.86     6735.06     84.28 o 
   5   2   1     3850.45     3566.62     51.42 o 
   6   2   1      951.80     1119.12     31.02 o 
   7   2   1     8831.40     8241.26     91.89 o 
   8   2   1       68.14      117.71     10.74 o 
   9   2   1       49.07       75.24     10.53 o 
  10   2   1        0.21       15.08      9.13 o 
  11   2   1      708.03      655.48     30.86 o 
  12   2   1     1433.42     1504.07     53.04 o 
  13   2   1       95.93      145.64     32.44 o 
  14   2   1      224.51      155.17     35.51 o 
  15   2   1        1.23       32.54     46.85 o 
  16   2   1      643.26      719.91     61.82 o 
 -14   3   1      126.13       72.27     31.78 o 
 -13   3   1       19.67       38.00     23.88 o 
 -12   3   1        2.60        9.31     20.12 o 
 -11   3   1      951.06      884.95     44.00 o 
 -10   3   1      358.25      298.74     29.56 o 
  -9   3   1      424.86      489.96     32.13 o 
  -8   3   1       86.66       86.99     16.70 o 
  -7   3   1        4.84       -4.05     15.62 o 
  -6   3   1     1082.96     1524.66     42.74 o 
  -5   3   1     1300.93     1284.94     40.67 o 
  -4   3   1      259.18      506.65     20.30 o 
  -3   3   1      650.90      968.22     21.69 o 
  -2   3   1      335.02      277.62     10.58 o 
  -1   3   1     1200.57     1149.92     23.62 o 
   0   3   1      170.59      153.04     18.79 o 
   1   3   1     7631.30     7746.50    220.87 o 
   2   3   1       19.60       95.08      7.40 o 
   3   3   1       43.16       61.37      6.48 o 
   4   3   1     7268.37     8321.33    115.70 o 
   5   3   1     5911.89     5854.94     76.66 o 
   6   3   1      470.09      284.38     16.31 o 
   7   3   1     1120.09     1064.32     26.53 o 
   8   3   1      583.35      672.88     19.15 o 
   9   3   1      689.68      762.23     21.80 o 
  10   3   1      855.03      847.48     27.48 o 
  11   3   1      493.29      443.06     31.05 o 
  12   3   1       97.20      190.65     31.45 o 
  13   3   1       29.77        7.24     23.80 o 
  14   3   1      927.50      902.08     59.66 o 
  15   3   1       42.44      -21.04     26.40 o 
  16   3   1      714.51      772.56    175.03 o 
 -14   4   1       31.88       29.14     29.60 o 
 -13   4   1       48.19       17.37     22.34 o 
 -12   4   1       48.32       56.44     28.80 o 
 -11   4   1       88.99       92.88     22.16 o 
 -10   4   1     1479.69     1511.97     53.53 o 
  -9   4   1        0.45       19.67     15.73 o 
  -8   4   1      117.24      129.17     30.46 o 
  -7   4   1       35.23       21.77     14.18 o 
  -6   4   1      825.29      718.40     28.74 o 
  -5   4   1      325.70      326.17     26.23 o 
  -4   4   1     4638.37     4924.50     75.34 o 
  -3   4   1      208.68      243.70     18.48 o 
  -2   4   1        1.18       -1.10     11.05 o 
  -1   4   1     1899.30     1788.35     30.27 o 
   0   4   1        5.81       19.31      5.52 o 
   1   4   1    64194.92    67345.22   1711.48 o 
   2   4   1     9935.50    10258.94    136.74 o 
   3   4   1      467.00     1066.05     20.75 o 
   4   4   1      305.52      291.16     20.65 o 
   5   4   1      679.72      445.13     24.54 o 
   6   4   1      205.93      173.70     16.91 o 
   7   4   1     2689.55     2597.66     45.53 o 
   8   4   1      187.47      128.56     13.45 o 
   9   4   1        7.45       37.60     11.32 o 
  10   4   1      502.05      397.10     26.48 o 
  11   4   1       38.96       22.19     12.20 o 
  12   4   1     4978.43     5173.13     88.65 o 
  13   4   1      131.57      318.22     55.20 o 
  14   4   1     1592.04     1683.83     75.35 o 
  15   4   1      349.74      329.20     45.00 o 
  16   4   1      106.22       84.83     41.26 o 
 -14   5   1      214.81      193.89     35.45 o 
 -13   5   1        7.46       11.96     22.60 o 
 -12   5   1      232.68      245.90     29.87 o 
 -11   5   1        1.34       12.61     18.32 o 
 -10   5   1      238.47      196.58     24.97 o 
  -9   5   1       42.59       67.20     22.24 o 
  -8   5   1     1194.55     1370.77     45.03 o 
  -7   5   1      900.85      969.03     77.81 o 
  -6   5   1      860.97      865.43     30.80 o 
  -5   5   1      244.14      225.67     23.11 o 
  -4   5   1      259.52      327.45     19.11 o 
  -3   5   1      126.80      245.80     35.97 o 
  -2   5   1       27.02       33.35      8.09 o 
  -1   5   1     3893.09     3631.31     54.96 o 
   0   5   1        1.48       39.78      8.75 o 
   1   5   1      951.17      871.36     26.23 o 
   2   5   1        0.32      107.90      8.59 o 
   3   5   1    12558.92    13825.18    210.70 o 
   4   5   1      135.53      142.42     14.44 o 
   5   5   1     2214.02     2268.60     41.76 o 
   6   5   1     1608.72     1946.67     40.28 o 
   7   5   1       43.80      158.44     14.71 o 
   8   5   1      426.08      534.83     25.15 o 
   9   5   1        1.95       42.96     11.83 o 
  10   5   1     1059.86     1017.79     32.43 o 
  11   5   1      118.60      113.36     15.53 o 
  12   5   1      227.23      310.41     22.14 o 
  13   5   1      631.58      588.77     38.20 o 
  14   5   1       72.50       69.34     30.44 o 
  15   5   1      818.57      766.89     59.32 o 
  16   5   1      257.00      289.26     48.84 o 
 -13   6   1        2.26       19.84     20.60 o 
 -12   6   1        0.11       29.94     19.66 o 
 -11   6   1        6.21       11.45     17.18 o 
 -10   6   1     1862.73     1529.37     51.41 o 
  -9   6   1     2021.30     1852.18     54.72 o 
  -8   6   1      439.96      548.30     45.36 o 
  -7   6   1        6.68        8.56     10.53 o 
  -6   6   1      121.52       86.60     23.94 o 
  -5   6   1     2075.65     2044.10    106.02 o 
  -4   6   1      579.10      533.95     24.33 o 
  -3   6   1     5200.54     5123.79    122.93 o 
  -2   6   1       17.62        8.41      7.50 o 
  -1   6   1        0.12        3.97      4.78 o 
   0   6   1     5459.90     6239.66     80.41 o 
   1   6   1    37718.84    37479.21    479.83 o 
   2   6   1     9740.57    10211.46    138.96 o 
   3   6   1     2512.18     2307.37     40.30 o 
   4   6   1      224.68      224.42     14.15 o 
   5   6   1     3749.59     3311.34     54.79 o 
   6   6   1     1561.98     1889.27     39.42 o 
   7   6   1       47.99       60.50     11.40 o 
   8   6   1     4722.49     4688.57     90.47 o 
   9   6   1        5.55       25.45     15.09 o 
  10   6   1      507.32      421.22     26.67 o 
  11   6   1       49.64       47.00     18.42 o 
  12   6   1     2694.54     2611.40     58.74 o 
  13   6   1     2253.28     2763.14    118.33 o 
  14   6   1       25.43       13.96     30.25 o 
  15   6   1       21.28       93.09     45.47 o 
  16   6   1      145.45      111.95     54.29 o 
 -13   7   1       85.79      141.78     67.76 o 
 -12   7   1      105.55       60.44     22.05 o 
 -11   7   1       41.56       22.27     16.47 o 
 -10   7   1      491.56      439.01     45.48 o 
  -9   7   1      160.45      134.28     45.40 o 
  -8   7   1      736.72     1000.04     61.80 o 
  -7   7   1       13.59       33.99     22.97 o 
  -6   7   1      313.66      228.25     55.27 o 
  -5   7   1     1620.19     1445.92     59.28 o 
  -4   7   1      318.61      253.81     22.64 o 
  -3   7   1     5377.70     5965.32    156.58 o 
  -2   7   1      593.98      343.63     14.97 o 
  -1   7   1     8303.14     8917.34    101.52 o 
   0   7   1     5577.12     6372.72     83.43 o 
   1   7   1     3026.63     3014.76     48.22 o 
   2   7   1     3879.00     3483.46     48.65 o 
   3   7   1     5985.19     5883.97     87.31 o 
   4   7   1     7905.88     8165.24    117.72 o 
   5   7   1      726.39      703.12     27.33 o 
   6   7   1      939.10      895.03     25.25 o 
   7   7   1     1550.58     1425.96     35.56 o 
   8   7   1     1170.87     1174.74     42.05 o 
   9   7   1      441.43      273.12     20.94 o 
  10   7   1     2654.67     2771.86     62.18 o 
  11   7   1      626.27      568.22     32.11 o 
  12   7   1     2421.13     1985.33     50.49 o 
  13   7   1      332.86      386.38     28.34 o 
  14   7   1       81.14       49.50     28.13 o 
  15   7   1      879.18      712.80     79.75 o 
  16   7   1       15.30       60.69     47.42 o 
 -12   8   1        1.85       32.11     41.77 o 
 -11   8   1        1.56        7.15     40.01 o 
 -10   8   1      919.33      841.83     66.77 o 
  -9   8   1     1958.37     1947.35     89.75 o 
  -8   8   1      170.92      201.84     39.34 o 
  -7   8   1      521.18      587.69     47.09 o 
  -6   8   1     1121.81     1107.15     57.96 o 
  -5   8   1     3763.82     3789.30    110.08 o 
  -4   8   1      242.68      303.71     19.27 o 
  -3   8   1     8054.71     8224.78    122.18 o 
  -2   8   1       12.06       10.02      6.40 o 
  -1   8   1      415.87      477.93     21.46 o 
   0   8   1     1854.18     1748.14     31.22 o 
   1   8   1     4721.55     4244.43     65.50 o 
   2   8   1    14317.43    14352.59    172.82 o 
   3   8   1     1725.55     1773.53     34.97 o 
   4   8   1     1381.12     1175.20     28.40 o 
   5   8   1      938.80      775.06     22.77 o 
   6   8   1     3679.66     4232.88     86.23 o 
   7   8   1     4432.96     4439.22     74.44 o 
   8   8   1     4351.43     4073.01     73.48 o 
   9   8   1      160.14      226.50     21.55 o 
  10   8   1       63.48       63.63     16.23 o 
  11   8   1      188.44      266.17     31.38 o 
  12   8   1      474.98      433.79     33.65 o 
  13   8   1      801.36     1037.70     40.53 o 
  14   8   1      199.30      229.83     46.72 o 
  15   8   1       11.62       20.38     34.06 o 
  16   8   1       24.70        2.90     45.33 o 
 -12   9   1      593.90      740.50    152.74 o 
 -11   9   1      456.92      498.17     61.20 o 
 -10   9   1       88.90       79.83     39.10 o 
  -9   9   1      396.13      232.89     72.28 o 
  -8   9   1      599.38      623.95     53.77 o 
  -7   9   1      955.15      849.77     58.94 o 
  -6   9   1      266.15      171.84     30.94 o 
  -5   9   1     1950.06     2065.35     77.05 o 
  -4   9   1      331.64      285.78     28.41 o 
  -3   9   1     1897.78     2100.77     54.36 o 
  -2   9   1     3745.42     4186.93     61.36 o 
  -1   9   1     2960.08     2954.38     42.10 o 
   0   9   1     1089.71     1149.26     22.07 o 
   1   9   1      586.10      607.91     28.01 o 
   2   9   1     1626.69     1602.72     35.60 o 
   3   9   1      310.50      263.34     12.67 o 
   4   9   1     3171.19     3239.56     51.09 o 
   5   9   1       19.35       27.22      9.51 o 
   6   9   1        2.33       17.87     13.03 o 
   7   9   1      130.31      138.52     28.78 o 
   8   9   1     1146.54     1198.74     41.32 o 
   9   9   1     1337.13     1247.91     37.84 o 
  10   9   1     1918.38     1885.43     73.17 o 
  11   9   1      289.87      245.44     24.19 o 
  12   9   1       14.52        6.92     15.45 o 
  13   9   1       37.15       26.27     17.61 o 
  14   9   1       30.69       44.70     20.68 o 
  15   9   1      466.44      377.42     43.40 o 
  16   9   1       20.19       58.11     39.87 o 
 -11  10   1       12.42       23.21     39.54 o 
 -10  10   1      324.05      301.78     65.10 o 
  -9  10   1     1628.32     1623.31     85.95 o 
  -8  10   1      424.27      494.04     51.87 o 
  -7  10   1      258.99      195.07     35.79 o 
  -6  10   1        8.60        5.61     22.52 o 
  -5  10   1      732.31      780.34     36.15 o 
  -4  10   1      174.21      166.92     27.20 o 
  -3  10   1     4482.20     4553.50    120.02 o 
  -2  10   1       21.77       20.14     10.22 o 
  -1  10   1      625.68      710.97     21.40 o 
   0  10   1      141.23      127.48     11.73 o 
   1  10   1     1070.78      907.47     20.14 o 
   2  10   1    10683.56    11838.30    123.38 o 
   3  10   1      406.22      530.73     26.24 o 
   4  10   1        7.64       26.42      8.70 o 
   5  10   1        4.36       -1.24      9.13 o 
   6  10   1     2396.29     2652.53     64.43 o 
   7  10   1       67.95       62.11     17.21 o 
   8  10   1      197.61      133.64     24.99 o 
   9  10   1     1378.53     1252.48     36.26 o 
  10  10   1       15.32       19.35     13.37 o 
  11  10   1      269.62      264.95     24.78 o 
  12  10   1      726.45      747.39     39.91 o 
  13  10   1      281.66      434.83     29.48 o 
  14  10   1       33.90       61.02     21.49 o 
  15  10   1      101.96       83.37     26.90 o 
  16  10   1       65.31       34.01     38.05 o 
 -11  11   1      158.54      202.62     53.91 o 
 -10  11   1        1.63       61.03     38.63 o 
  -9  11   1        1.36       22.02     35.77 o 
  -8  11   1        0.46       66.05     38.06 o 
  -7  11   1      244.22      165.50     35.59 o 
  -6  11   1      191.42      172.63     33.37 o 
  -5  11   1      179.40      201.66     22.64 o 
  -4  11   1        1.05       16.15     13.89 o 
  -3  11   1      181.32      160.42     25.44 o 
  -2  11   1      615.54      632.84     37.57 o 
  -1  11   1      669.87      716.55     21.24 o 
   0  11   1      656.52      597.61     17.31 o 
   1  11   1      824.96      772.55     19.47 o 
   2  11   1      598.99      559.60     21.96 o 
   3  11   1      153.15      135.36      9.75 o 
   4  11   1     1718.18     1930.48     47.52 o 
   5  11   1      473.84      438.71     21.60 o 
   6  11   1      745.26      751.82     35.82 o 
   7  11   1      631.48      572.66     33.19 o 
   8  11   1       87.31       91.27     21.59 o 
   9  11   1      628.31      694.45     40.35 o 
  10  11   1      272.33      276.70     20.29 o 
  11  11   1     1062.36     1123.41     39.81 o 
  12  11   1       14.95       19.70     16.00 o 
  13  11   1     1231.22     1214.83     42.55 o 
  14  11   1       34.90       28.51     20.05 o 
  15  11   1      443.69      368.49     36.37 o 
 -10  12   1        8.43      -17.91     36.61 o 
  -9  12   1     1245.52     1257.03    101.71 o 
  -8  12   1      119.67       81.35     35.43 o 
  -7  12   1      335.96      326.71     60.39 o 
  -6  12   1       68.20       70.75     28.57 o 
  -5  12   1      314.86      256.98     42.04 o 
  -4  12   1     1453.84     1389.00     63.71 o 
  -3  12   1     1199.37     1104.22    125.19 o 
  -2  12   1      433.56      397.07     32.68 o 
  -1  12   1       39.17       56.61     12.45 o 
   0  12   1        6.61       41.59     10.19 o 
   1  12   1        5.08        1.77      8.33 o 
   2  12   1     1166.40     1077.18     43.34 o 
   3  12   1     2308.05     2520.76     56.78 o 
   4  12   1     1769.15     1679.71     48.49 o 
   5  12   1     1325.83     1609.72     47.76 o 
   6  12   1       17.30       35.49     16.32 o 
   7  12   1      484.76      587.61     34.58 o 
   8  12   1       10.43       -2.47     17.11 o 
   9  12   1        6.05       12.96     19.18 o 
  10  12   1     1910.00     2100.07     93.23 o 
  11  12   1      346.46      378.09     38.19 o 
  12  12   1       31.65       38.82     14.84 o 
  13  12   1       11.40       38.29     18.29 o 
  14  12   1      368.07      404.78     44.15 o 
  15  12   1       91.07      129.13     31.07 o 
  -9  13   1        0.44      -25.12     36.59 o 
  -8  13   1      189.02      101.12     37.24 o 
  -7  13   1      233.75      185.43     39.90 o 
  -6  13   1       32.82       67.99     31.25 o 
  -5  13   1        3.78        1.73     19.00 o 
  -4  13   1      127.29      134.11     21.12 o 
  -3  13   1      145.00       32.53     23.59 o 
  -2  13   1     1485.97     1480.84     93.66 o 
  -1  13   1       22.70       22.40     18.44 o 
   0  13   1      981.89      979.53     37.59 o 
   1  13   1        0.43       10.81     12.77 o 
   2  13   1       25.68       22.35      9.82 o 
   3  13   1      196.33      159.82     16.93 o 
   4  13   1       23.49       22.90     12.56 o 
   5  13   1      531.92      667.72     33.33 o 
   6  13   1      136.54      105.45     20.02 o 
   7  13   1      763.01      724.09     42.99 o 
   8  13   1      204.16      198.63     26.43 o 
   9  13   1     1382.96     1251.61     53.24 o 
  10  13   1      492.85      489.13     39.23 o 
  11  13   1      278.14      219.58     33.77 o 
  12  13   1        2.94       31.97     22.53 o 
  13  13   1        9.14      -28.62     22.70 o 
  14  13   1      282.02      255.03     34.43 o 
  -8  14   1      268.71      266.34     48.60 o 
  -7  14   1      116.54      124.99     38.47 o 
  -6  14   1       68.61       45.31     30.71 o 
  -5  14   1        1.21      -22.09     20.24 o 
  -4  14   1      666.84      689.19     42.51 o 
  -3  14   1      419.04      369.09     70.69 o 
  -2  14   1      121.51       96.12     24.55 o 
  -1  14   1     1164.48     1165.13     52.36 o 
   0  14   1       13.59        1.92     17.25 o 
   1  14   1      183.05      149.19     28.79 o 
   2  14   1      233.82      161.51     17.15 o 
   3  14   1      669.97      720.03     29.39 o 
   4  14   1     1769.60     1906.19     52.80 o 
   5  14   1      974.16     1018.44     40.47 o 
   6  14   1      550.86      474.94     56.01 o 
   7  14   1     1247.79     1160.97     47.32 o 
   8  14   1      167.22      196.62     27.86 o 
   9  14   1        2.61       17.02     20.97 o 
  10  14   1      381.52      329.60     40.98 o 
  11  14   1      104.97       78.77     29.04 o 
  12  14   1       59.20       29.96     26.95 o 
  13  14   1        0.93       31.91     25.01 o 
  14  14   1       87.35       56.37     51.80 o 
  -7  15   1       76.65       37.49     36.90 o 
  -6  15   1      198.18      152.64     42.38 o 
  -5  15   1        0.15      -14.39     26.38 o 
  -4  15   1        5.73       19.99     20.72 o 
  -3  15   1      181.69      200.37     28.40 o 
  -2  15   1      235.17      285.97     34.09 o 
  -1  15   1      457.48      374.12     34.04 o 
   0  15   1      595.24      539.32     36.89 o 
   1  15   1       26.46       31.58     15.49 o 
   2  15   1       51.54       22.25     17.02 o 
   3  15   1     3553.87     3415.62     68.92 o 
   4  15   1     1323.15     1438.84     47.14 o 
   5  15   1     1958.55     2050.27     59.37 o 
   6  15   1      934.65     1093.80     56.76 o 
   7  15   1      125.54      107.90     23.79 o 
   8  15   1      741.90      720.86     45.72 o 
   9  15   1        1.56       24.61     24.24 o 
  10  15   1      113.21       50.22     27.16 o 
  11  15   1        0.61      -14.70     20.84 o 
  12  15   1       58.70       91.46     26.99 o 
  13  15   1       78.67       73.54     34.50 o 
  -6  16   1       49.60       77.07     40.18 o 
  -5  16   1      310.23      308.75     35.49 o 
  -4  16   1      604.23      582.61     37.11 o 
  -3  16   1      277.50      223.99     25.78 o 
  -2  16   1        4.13        8.84     23.41 o 
  -1  16   1       35.54       51.50     24.93 o 
   0  16   1      100.02       69.72     56.04 o 
   1  16   1      534.10      497.05     39.15 o 
   2  16   1       24.18       11.17     15.64 o 
   3  16   1       63.79       97.47     27.99 o 
   4  16   1        5.13        5.97     17.64 o 
   5  16   1      196.32      215.59     25.52 o 
   6  16   1      557.57      589.61     37.42 o 
   7  16   1       96.90       48.20     22.78 o 
   8  16   1       28.31       51.08     24.78 o 
   9  16   1      100.95      111.50     28.55 o 
  10  16   1       86.17       66.81     23.62 o 
  11  16   1      438.57      387.30     35.65 o 
  12  16   1      146.98      136.76     35.11 o 
  -5  17   1        4.70       17.08     35.41 o 
  -4  17   1       61.17       65.79     25.92 o 
  -3  17   1       30.26       48.71     22.37 o 
  -2  17   1       26.81       42.63     26.50 o 
  -1  17   1        5.30       26.00     53.21 o 
   0  17   1      311.43      309.36     50.25 o 
   1  17   1        7.42        1.39     23.67 o 
   2  17   1       95.94      143.41     36.04 o 
   3  17   1       56.94       64.52     19.81 o 
   4  17   1      253.72      331.75     28.63 o 
   5  17   1      196.16      203.70     32.98 o 
   6  17   1      260.85      339.98     31.79 o 
   7  17   1       18.46        7.38     22.66 o 
   8  17   1      261.74      184.70     51.71 o 
   9  17   1      195.49      261.06     45.43 o 
  10  17   1       31.90       70.51     24.89 o 
  11  17   1       29.14       17.30     29.47 o 
  -3  18   1        2.34       49.96     35.12 o 
  -2  18   1      106.20       57.28     43.31 o 
  -1  18   1        1.11       12.53     58.47 o 
   0  18   1      400.30      331.53     39.11 o 
   1  18   1        4.92       55.91     32.94 o 
   2  18   1        9.68       46.81     31.25 o 
   3  18   1        1.55        0.93     24.39 o 
   4  18   1      219.15      220.93     25.97 o 
   5  18   1      167.25      102.50     24.00 o 
   6  18   1      557.34      588.47     38.82 o 
   7  18   1       16.48        6.25     19.49 o 
   8  18   1        5.11       12.83     20.96 o 
   9  18   1       37.97       24.23     24.13 o 
  10  18   1      161.31      137.28     34.21 o 
  -1  19   1       13.00       70.33     32.86 o 
   0  19   1        8.88        8.64     29.90 o 
   1  19   1      139.95      146.64     41.56 o 
   2  19   1      423.85      422.08     52.81 o 
   3  19   1        1.11       -2.83     33.07 o 
   4  19   1      371.05      291.11     37.44 o 
   5  19   1       28.13       24.56     19.94 o 
   6  19   1        3.39       -2.37     19.99 o 
   7  19   1      117.19       73.38     23.74 o 
   8  19   1      524.75      683.19    121.59 o 
   9  19   1      228.53      182.38     34.35 o 
   3  20   1        0.01       16.84     37.79 o 
   4  20   1      162.49      129.07     38.66 o 
   5  20   1      322.55      244.34     32.17 o 
  -7 -19   2      221.98      193.88     35.66 o 
  -6 -19   2      117.54       53.74     46.28 o 
  -5 -19   2        0.27       43.01     27.75 o 
  -4 -19   2      344.09      246.15     34.15 o 
  -3 -19   2      201.70      217.10     30.97 o 
  -2 -19   2       14.11       10.78     23.66 o 
  -1 -19   2        2.07       -5.91     23.55 o 
   0 -19   2       72.12       62.65     29.53 o 
   1 -19   2      505.36      536.16     77.45 o 
  -9 -18   2        0.54      -19.77     29.79 o 
  -8 -18   2      401.49      482.87     57.56 o 
  -7 -18   2       76.64       94.50     37.23 o 
  -6 -18   2       97.01       94.97     25.45 o 
  -5 -18   2       49.35       46.83     22.66 o 
  -4 -18   2       22.39        5.74     20.69 o 
  -3 -18   2        7.20       24.52     20.09 o 
  -2 -18   2      201.42      172.09     27.01 o 
  -1 -18   2      195.38      246.33     28.04 o 
   0 -18   2        0.67       17.67     20.79 o 
   1 -18   2       73.04       77.39     23.42 o 
   2 -18   2       24.31       35.44     22.45 o 
   3 -18   2      414.80      450.62     47.61 o 
 -10 -17   2      656.21      750.41     57.62 o 
  -9 -17   2        0.03      -18.65     29.59 o 
  -8 -17   2      329.77      350.56     34.25 o 
  -7 -17   2      221.47      163.64     26.99 o 
  -6 -17   2       50.57       39.34     20.83 o 
  -5 -17   2      212.78      168.73     42.36 o 
  -4 -17   2       98.71       70.98     20.52 o 
  -3 -17   2      677.03      706.61     35.03 o 
  -2 -17   2      260.89      262.23     24.87 o 
  -1 -17   2        7.58       -5.09     17.10 o 
   0 -17   2      484.32      453.09     41.51 o 
   1 -17   2      917.93      954.21     39.05 o 
   2 -17   2      122.48       70.85     21.62 o 
   3 -17   2      434.17      421.91     37.39 o 
   4 -17   2      223.04      184.73     54.21 o 
   5 -17   2      181.80      192.73     45.71 o 
 -11 -16   2       66.78       54.84     33.93 o 
 -10 -16   2      452.89      433.77     37.99 o 
  -9 -16   2       19.33       25.83     23.95 o 
  -8 -16   2      519.17      527.27     37.10 o 
  -7 -16   2      178.79      144.25     25.65 o 
  -6 -16   2       97.29       49.92     20.39 o 
  -5 -16   2      427.02      396.08     28.94 o 
  -4 -16   2       61.54       52.88     18.57 o 
  -3 -16   2      197.17      200.98     22.16 o 
  -2 -16   2      246.46      203.15     21.92 o 
  -1 -16   2     1612.30     1727.76     67.59 o 
   0 -16   2      553.51      543.34     37.52 o 
   1 -16   2      749.95      727.66     33.86 o 
   2 -16   2       31.84       37.33     18.00 o 
   3 -16   2      445.50      420.25     85.50 o 
   4 -16   2     1088.22     1206.72     53.64 o 
   5 -16   2      261.78      243.25     35.02 o 
   6 -16   2      494.10      453.33     56.87 o 
 -12 -15   2      264.65      218.68     43.81 o 
 -11 -15   2      121.51      116.48     29.90 o 
 -10 -15   2      301.74      327.17     56.02 o 
  -9 -15   2      253.80      226.81     29.40 o 
  -8 -15   2      331.50      385.68     32.48 o 
  -7 -15   2      136.35      119.35     24.90 o 
  -6 -15   2      203.46      249.29     25.91 o 
  -5 -15   2       17.27      -14.29     15.83 o 
  -4 -15   2        6.40       30.28     16.25 o 
  -3 -15   2     5634.17     5736.90    101.18 o 
  -2 -15   2        5.09        0.74     13.86 o 
  -1 -15   2      532.76      539.05     38.52 o 
   0 -15   2       88.63       91.91     17.16 o 
   1 -15   2      634.50      635.00     50.20 o 
   2 -15   2      985.02      757.35     38.62 o 
   3 -15   2      503.36      451.09     44.09 o 
   4 -15   2      423.16      504.31     36.14 o 
   5 -15   2       60.95       56.69     25.77 o 
   6 -15   2      467.82      435.25     68.44 o 
   7 -15   2        0.35      -13.14     33.09 o 
   8 -15   2      806.36      930.72     98.21 o 
 -13 -14   2        2.85      -12.00     34.41 o 
 -12 -14   2      577.33      637.56     48.29 o 
 -11 -14   2       11.97       74.47     26.46 o 
 -10 -14   2      270.93      243.98     30.80 o 
  -9 -14   2      396.07      290.35     31.47 o 
  -8 -14   2      987.69     1015.38     44.33 o 
  -7 -14   2     1551.45     1501.53     49.85 o 
  -6 -14   2       86.42       69.53     19.48 o 
  -5 -14   2     1141.67     1104.32     39.98 o 
  -4 -14   2        3.56       -1.07     15.26 o 
  -3 -14   2      130.18       78.20     15.52 o 
  -2 -14   2       94.65       96.41     18.38 o 
  -1 -14   2      821.96     1070.68     43.94 o 
   0 -14   2      751.06      785.87     29.31 o 
   1 -14   2        2.95       24.77     14.08 o 
   2 -14   2        0.51       18.27     17.37 o 
   3 -14   2        9.80      -21.39     17.36 o 
   4 -14   2     1815.41     1807.84     59.73 o 
   5 -14   2       91.59       74.04     29.16 o 
   6 -14   2      414.88      343.03     35.03 o 
   7 -14   2       10.95       19.31     34.16 o 
   8 -14   2       17.44       14.80     37.06 o 
   9 -14   2       12.94       42.09     40.06 o 
 -13 -13   2      358.43      314.42     38.08 o 
 -12 -13   2       42.09       26.64     18.92 o 
 -11 -13   2       69.49       55.82     20.49 o 
 -10 -13   2     1534.57     1679.77     57.59 o 
  -9 -13   2     1530.42     1435.87     61.73 o 
  -8 -13   2      837.86      813.65     56.59 o 
  -7 -13   2     2117.37     2180.40     58.27 o 
  -6 -13   2      411.27      540.03     30.61 o 
  -5 -13   2      395.11      392.94     37.38 o 
  -4 -13   2       47.15       39.91     16.92 o 
  -3 -13   2     1761.85     1761.44     43.45 o 
  -2 -13   2       53.01       10.08     11.52 o 
  -1 -13   2      936.86      886.85     30.23 o 
   0 -13   2       45.28       43.01     12.02 o 
   1 -13   2     1074.72     1118.75     35.41 o 
   2 -13   2     1917.74     1775.68     81.93 o 
   3 -13   2        1.15       10.31     16.79 o 
   4 -13   2      207.17      235.50     26.69 o 
   5 -13   2      256.77      267.10     28.56 o 
   6 -13   2      350.21      357.03     47.80 o 
   7 -13   2      296.27      252.59     44.38 o 
   8 -13   2      491.89      389.04     53.05 o 
   9 -13   2       52.70       19.81     40.87 o 
  10 -13   2       99.31      126.45    100.33 o 
 -14 -12   2      132.81      145.28     28.97 o 
 -13 -12   2      409.64      383.60     31.41 o 
 -12 -12   2      766.00      806.74     72.72 o 
 -11 -12   2      468.07      476.96     29.33 o 
 -10 -12   2      212.52      185.85     24.33 o 
  -9 -12   2      498.54      456.41     24.65 o 
  -8 -12   2        8.20       33.35     17.34 o 
  -7 -12   2      934.23      974.12     38.82 o 
  -6 -12   2      278.64      214.17     23.21 o 
  -5 -12   2      159.91      216.67     20.51 o 
  -4 -12   2       14.29        9.64     11.23 o 
  -3 -12   2       81.62       67.44     12.93 o 
  -2 -12   2     1702.20     1840.41     39.82 o 
  -1 -12   2      257.88      292.34     20.92 o 
   0 -12   2       12.88       38.70     12.13 o 
   1 -12   2      217.05      178.05     16.80 o 
   2 -12   2      156.30      148.07     18.83 o 
   3 -12   2       43.89       62.06     17.66 o 
   4 -12   2     2576.51     2352.87     64.79 o 
   5 -12   2      294.56      318.47     29.45 o 
   6 -12   2      137.03      115.93     24.47 o 
   7 -12   2       21.24      101.37     40.65 o 
   8 -12   2       93.47       28.03     61.50 o 
   9 -12   2      526.29      550.89     60.44 o 
  10 -12   2        3.00      -35.94     37.79 o 
 -14 -11   2      397.87      345.91     49.79 o 
 -13 -11   2      500.35      528.39     39.96 o 
 -12 -11   2       57.05       39.39     19.48 o 
 -11 -11   2       16.20        3.74     16.23 o 
 -10 -11   2       31.09       31.63     15.55 o 
  -9 -11   2     2408.32     2556.62     54.75 o 
  -8 -11   2      125.89       70.47     14.09 o 
  -7 -11   2      210.05      146.66     14.41 o 
  -6 -11   2      604.84      639.26     30.59 o 
  -5 -11   2      224.53      296.04     27.51 o 
  -4 -11   2      112.26      117.29     17.92 o 
  -3 -11   2      535.91      542.83     26.19 o 
  -2 -11   2     2041.33     1846.16     41.71 o 
  -1 -11   2        6.78       20.69      8.84 o 
   0 -11   2      152.52      140.32     12.72 o 
   1 -11   2      266.45      286.03     17.94 o 
   2 -11   2       26.67       14.06     11.10 o 
   3 -11   2        8.22       14.92     13.87 o 
   4 -11   2       80.98       85.82     18.23 o 
   5 -11   2      628.84      645.28     44.21 o 
   6 -11   2      175.80      173.36     24.93 o 
   7 -11   2     1123.01     1054.25    111.04 o 
   8 -11   2      420.53      343.84     47.58 o 
   9 -11   2        2.21       50.47     35.98 o 
  10 -11   2      338.41      458.14     75.61 o 
  11 -11   2       14.71        7.37     41.05 o 
 -14 -10   2        5.28        0.24     30.08 o 
 -13 -10   2       28.96       59.65     26.78 o 
 -12 -10   2      232.17      165.27     31.61 o 
 -11 -10   2      113.32       82.90     18.73 o 
 -10 -10   2      174.49      155.64     19.31 o 
  -9 -10   2       76.31       59.09     15.54 o 
  -8 -10   2       16.97       24.24     12.86 o 
  -7 -10   2     1125.69     1162.05     32.43 o 
  -6 -10   2     1141.42     1229.02     38.95 o 
  -5 -10   2     1522.16     1510.76     40.69 o 
  -4 -10   2      906.60     1003.62     35.56 o 
  -3 -10   2       33.47       37.53     10.69 o 
  -2 -10   2      703.71      798.88     25.79 o 
  -1 -10   2       28.05        7.89      9.15 o 
   0 -10   2        9.27       20.59     10.05 o 
   1 -10   2      927.51      905.55     27.86 o 
   2 -10   2      141.95      144.13     14.32 o 
   3 -10   2        8.19       11.94     12.89 o 
   4 -10   2       89.45       37.10     19.56 o 
   5 -10   2     1282.12     1208.64     44.34 o 
   6 -10   2       10.90        1.36     20.99 o 
   7 -10   2        0.38      125.59     34.19 o 
   8 -10   2       43.21       55.22     29.80 o 
   9 -10   2     1586.37     1705.55     87.96 o 
  10 -10   2      259.58      312.15     50.07 o 
  11 -10   2      322.60      231.10     50.41 o 
  12 -10   2        7.92       21.45     41.29 o 
 -15  -9   2      252.26      267.28     71.06 o 
 -14  -9   2       99.59       95.01     40.57 o 
 -13  -9   2      769.47      815.73     45.29 o 
 -12  -9   2      114.99       73.28     20.71 o 
 -11  -9   2      115.06      111.73     19.60 o 
 -10  -9   2        6.80        4.34     13.66 o 
  -9  -9   2      586.78      614.62     31.14 o 
  -8  -9   2     2551.73     2275.31     73.26 o 
  -7  -9   2       29.70       40.51     12.92 o 
  -6  -9   2      380.64      372.46     30.62 o 
  -5  -9   2      532.45      537.52     20.11 o 
  -4  -9   2     2091.90     1912.84     35.13 o 
  -3  -9   2     1216.81     1325.76     44.63 o 
  -2  -9   2     1137.12     1168.64     30.06 o 
  -1  -9   2     1956.05     2023.80     35.98 o 
   0  -9   2      228.39      257.92     16.66 o 
   1  -9   2       45.11       48.78      9.22 o 
   2  -9   2     1668.41     1838.97     40.55 o 
   3  -9   2      740.41      723.54     24.99 o 
   4  -9   2       56.49       33.85     17.07 o 
   5  -9   2     1701.19     1780.44     64.01 o 
   6  -9   2      711.25      665.78     48.44 o 
   7  -9   2      885.10      852.74     57.00 o 
   8  -9   2      136.93       84.65     30.52 o 
   9  -9   2       90.07       66.67     42.57 o 
  10  -9   2       42.54       42.90     34.79 o 
  11  -9   2       44.45       30.83     37.30 o 
  12  -9   2      846.83      972.34    144.08 o 
 -15  -8   2       11.34      -65.14     42.30 o 
 -14  -8   2      115.11      109.68     38.39 o 
 -13  -8   2      228.42      235.33     62.95 o 
 -12  -8   2       38.07       59.92     22.22 o 
 -11  -8   2      658.47      592.14     58.04 o 
 -10  -8   2     2827.92     2889.63     61.45 o 
  -9  -8   2      678.94      815.05     49.59 o 
  -8  -8   2       49.92       76.58     18.61 o 
  -7  -8   2       38.89       36.14     11.77 o 
  -6  -8   2     8386.71     8663.67    118.55 o 
  -5  -8   2      315.33      191.81     15.35 o 
  -4  -8   2      198.45      234.01     19.28 o 
  -3  -8   2       32.14       20.48      6.90 o 
  -2  -8   2     3426.98     3213.89     56.27 o 
  -1  -8   2      215.74      177.14     12.05 o 
   0  -8   2       29.66       41.80      7.82 o 
   1  -8   2      516.96      532.33     18.10 o 
   2  -8   2      339.51      356.41     20.92 o 
   3  -8   2      914.04      768.14     28.19 o 
   4  -8   2      581.78      505.57     25.66 o 
   5  -8   2     3875.87     3812.18     83.93 o 
   6  -8   2      179.62      223.64     37.05 o 
   7  -8   2        4.45       46.94     32.28 o 
   8  -8   2      857.60      826.33     32.42 o 
   9  -8   2       86.61       43.56     14.01 o 
  10  -8   2     1770.09     1573.81     50.31 o 
  11  -8   2        8.12       12.13     16.01 o 
  12  -8   2       12.20       43.26     22.18 o 
  13  -8   2        1.82       24.86     19.50 o 
 -15  -7   2      180.60      142.40     55.71 o 
 -14  -7   2       23.19       46.48     38.01 o 
 -13  -7   2       33.60       52.64     33.24 o 
 -12  -7   2     1295.76     1341.56     63.92 o 
 -11  -7   2      149.02      129.92     27.18 o 
 -10  -7   2      150.65      157.44     29.48 o 
  -9  -7   2      302.50      406.66     36.69 o 
  -8  -7   2     2112.46     2048.05     45.45 o 
  -7  -7   2     3041.03     2958.89     49.31 o 
  -6  -7   2     2754.94     2456.88     46.13 o 
  -5  -7   2      524.69      593.31     20.68 o 
  -4  -7   2      589.74      453.38     18.20 o 
  -3  -7   2      581.70      662.18     26.89 o 
  -2  -7   2       79.89       77.15      8.48 o 
  -1  -7   2      835.05      770.04     28.17 o 
   0  -7   2      969.24     1042.11     24.47 o 
   1  -7   2     1316.68     1532.48     36.04 o 
   2  -7   2      198.86      153.87     12.46 o 
   3  -7   2      194.54      529.49    123.74 o 
   4  -7   2      435.70      430.17     21.32 o 
   5  -7   2     1637.36     1585.00     29.32 o 
   6  -7   2     4876.07     4523.72     90.01 o 
   7  -7   2      462.70      439.99     51.87 o 
   8  -7   2      440.34      364.74     30.73 o 
   9  -7   2        1.65        7.08     13.87 o 
  10  -7   2     1939.87     2031.50    110.15 o 
  11  -7   2      154.46       96.71     21.76 o 
  12  -7   2     1901.88     1980.06     65.53 o 
  13  -7   2       78.58      187.02     53.48 o 
  14  -7   2      114.05      115.05     27.91 o 
 -15  -6   2        8.66       25.64     34.62 o 
 -14  -6   2       30.69       77.69     31.95 o 
 -13  -6   2      200.39      128.14     29.27 o 
 -12  -6   2      451.45      407.55     43.43 o 
 -11  -6   2      227.28      195.76     24.86 o 
 -10  -6   2      115.45      119.78     15.80 o 
  -9  -6   2     1243.85     1143.82     32.84 o 
  -8  -6   2      752.06      833.28     34.79 o 
  -7  -6   2      485.05      499.35     24.42 o 
  -6  -6   2     3087.69     3298.73     55.92 o 
  -5  -6   2       89.46      108.52     11.25 o 
  -4  -6   2     1343.17     1179.11     26.45 o 
  -3  -6   2     1576.08     1752.08     31.88 o 
  -2  -6   2      408.94      813.84     74.53 o 
  -1  -6   2     6729.04     7025.00     87.37 o 
   0  -6   2      216.11       78.76      6.19 o 
   1  -6   2      677.83      957.34     51.20 o 
   2  -6   2      163.51      115.58     10.65 o 
   3  -6   2      377.44      315.41     13.95 o 
   4  -6   2     1979.41     1606.82     33.73 o 
   5  -6   2      789.91      593.18     25.36 o 
   6  -6   2      151.08      125.65     16.05 o 
   7  -6   2      217.81      245.63     21.46 o 
   8  -6   2     2614.41     2854.10     89.89 o 
   9  -6   2       34.01       29.51     15.76 o 
  10  -6   2     2299.72     2172.81     65.54 o 
  11  -6   2       79.29       30.92     20.11 o 
  12  -6   2      279.18      177.09     27.20 o 
  13  -6   2       83.53       69.43     36.55 o 
  14  -6   2      189.44      162.09     40.74 o 
 -15  -5   2        9.86       31.95     32.00 o 
 -14  -5   2       18.09        4.72     27.72 o 
 -13  -5   2       65.89       39.57     27.28 o 
 -12  -5   2       37.73       51.29     22.19 o 
 -11  -5   2      844.41      854.49     34.97 o 
 -10  -5   2     1725.54     1540.90     41.18 o 
  -9  -5   2      595.43      526.80     25.50 o 
  -8  -5   2     4000.10     3857.54     60.00 o 
  -7  -5   2     1905.04     1912.09     34.48 o 
  -6  -5   2       74.23      144.14     17.00 o 
  -5  -5   2     2663.08     3196.83     51.97 o 
  -4  -5   2        2.11        3.60      6.41 o 
  -3  -5   2      108.18      113.98     11.66 o 
  -2  -5   2       52.10       69.60      7.09 o 
  -1  -5   2       34.06        8.73      5.33 o 
   0  -5   2     5423.62     6149.48     76.29 o 
   1  -5   2       36.82       83.51     13.63 o 
   2  -5   2      881.67      597.09     17.52 o 
   3  -5   2      224.91      388.40     29.10 o 
   4  -5   2       74.88       12.20      7.13 o 
   5  -5   2      567.43      605.69     25.81 o 
   6  -5   2     6331.17     5602.12    106.58 o 
   7  -5   2     1332.54     1285.73     42.21 o 
   8  -5   2       84.14       62.15     15.31 o 
   9  -5   2        0.13        1.77     13.02 o 
  10  -5   2      763.15      911.52     44.55 o 
  11  -5   2     2299.64     2219.52     69.16 o 
  12  -5   2      278.89      324.55     33.34 o 
  13  -5   2      759.75      817.16     71.70 o 
  14  -5   2        4.93       -1.68     33.26 o 
 -15  -4   2       21.02       30.00     34.23 o 
 -14  -4   2      504.68      448.11     48.59 o 
 -13  -4   2      149.76      253.03     38.73 o 
 -12  -4   2     1673.42     1722.48     61.36 o 
 -11  -4   2      605.93      781.22     42.53 o 
 -10  -4   2       90.71       63.29     15.97 o 
  -9  -4   2       28.29       17.59     10.16 o 
  -8  -4   2      700.20      709.73     25.61 o 
  -7  -4   2      655.00      645.88     28.57 o 
  -6  -4   2      328.60      427.39     17.94 o 
  -5  -4   2      127.54      199.26     11.64 o 
  -4  -4   2       87.74      215.46     22.68 o 
  -3  -4   2      405.10      346.66     15.70 o 
  -2  -4   2     6235.75     5727.08     73.67 o 
  -1  -4   2     2658.67     2959.20     41.50 o 
   0  -4   2    18769.62    19115.75    217.78 o 
   1  -4   2     1194.59     1062.17     23.65 o 
   2  -4   2     2990.27     2677.88     48.19 o 
   3  -4   2      182.83      172.85     11.12 o 
   4  -4   2      932.02     1774.53     39.20 o 
   5  -4   2     5370.10     6323.52    106.23 o 
   6  -4   2     1481.18     1533.76     54.82 o 
   7  -4   2      386.08      456.06     26.04 o 
   8  -4   2     1881.92     1753.55     69.41 o 
   9  -4   2      252.39      310.44     27.20 o 
  10  -4   2       27.91       72.65     16.45 o 
  11  -4   2     1051.60     1054.09     48.14 o 
  12  -4   2        6.64       13.07     19.58 o 
  13  -4   2      543.15      689.26     90.05 o 
  14  -4   2       31.21       18.70     24.32 o 
  15  -4   2      782.34      732.47     71.06 o 
 -15  -3   2       42.45       38.89     37.32 o 
 -14  -3   2      172.96      113.09     69.11 o 
 -13  -3   2        1.29      -15.03     28.83 o 
 -12  -3   2       76.48       76.67     27.71 o 
 -11  -3   2       50.12       75.54     21.81 o 
 -10  -3   2        6.10       20.21     14.59 o 
  -9  -3   2      201.40      168.76     14.57 o 
  -8  -3   2      999.33      932.12     24.66 o 
  -7  -3   2      134.99      172.40     12.01 o 
  -6  -3   2      446.33      469.28     28.15 o 
  -5  -3   2     6277.67     7507.62     89.90 o 
  -4  -3   2      281.04      345.11     16.02 o 
  -3  -3   2       11.00       38.74      7.47 o 
  -2  -3   2      906.42      767.81     17.44 o 
  -1  -3   2       13.62       44.74      6.20 o 
   0  -3   2    14809.11    15070.41    224.69 o 
   1  -3   2      760.94      756.15     24.07 o 
   2  -3   2     3386.59     3045.05     53.02 o 
   3  -3   2       53.40       26.31     12.36 o 
   4  -3   2      127.07      374.68     21.33 o 
   5  -3   2     1040.44     1115.62     33.87 o 
   6  -3   2     5537.37     5796.93     91.31 o 
   7  -3   2      798.05      881.85     24.91 o 
   8  -3   2     2673.64     2423.02     53.37 o 
   9  -3   2      717.15      673.73     33.27 o 
  10  -3   2      676.13      763.65     39.74 o 
  11  -3   2     3667.43     3820.42     79.49 o 
  12  -3   2       48.46       93.48     23.88 o 
  13  -3   2      708.81      844.16    103.23 o 
  14  -3   2       90.81      123.12     36.68 o 
  15  -3   2       74.04       85.48     41.22 o 
 -15  -2   2      135.71      113.85     38.33 o 
 -14  -2   2        1.25       52.54     31.28 o 
 -13  -2   2      156.92      168.03     34.52 o 
 -12  -2   2      373.98      429.42     42.21 o 
 -11  -2   2      171.60      145.43     28.24 o 
 -10  -2   2      378.82      387.23     26.93 o 
  -9  -2   2     1030.74      739.77     28.86 o 
  -8  -2   2        0.82       -3.62      7.90 o 
  -7  -2   2     2765.06     2840.11     43.07 o 
  -6  -2   2      791.74      618.04     17.80 o 
  -5  -2   2     3394.48     4116.37     51.48 o 
  -4  -2   2     3609.98     3821.79     55.04 o 
  -3  -2   2      720.79      897.93     35.46 o 
  -2  -2   2     1043.99      630.12     35.91 o 
  -1  -2   2      326.47      395.26     16.61 o 
   0  -2   2       93.05       37.51      6.81 o 
   1  -2   2      447.43      319.08     18.32 o 
   3  -2   2    29401.97    28022.81    492.21 o 
   4  -2   2    19504.34    17866.22    374.79 o 
   5  -2   2      118.01       43.75     12.56 o 
   6  -2   2      671.99     1309.63     77.66 o 
   7  -2   2      109.20      166.39     11.93 o 
   8  -2   2      436.12      424.13     19.61 o 
   9  -2   2     2352.57     2218.86     52.49 o 
  10  -2   2      113.55      181.50     20.54 o 
  11  -2   2     1793.36     1695.92     60.08 o 
  12  -2   2      819.26     1001.44     48.42 o 
  13  -2   2      447.71      482.90     70.37 o 
  14  -2   2       34.94      100.70     41.83 o 
  15  -2   2      936.30     1069.20     87.57 o 
 -15  -1   2      345.24      292.54     60.29 o 
 -14  -1   2       43.02      147.32     48.03 o 
 -13  -1   2      367.59      296.58     40.77 o 
 -12  -1   2      325.77      370.42     65.37 o 
 -11  -1   2     1472.73     1532.74     55.73 o 
 -10  -1   2       13.10        6.71     15.51 o 
  -9  -1   2     3185.49     3196.00     65.95 o 
  -8  -1   2      620.49      755.57     25.05 o 
  -7  -1   2      204.13      278.19     13.96 o 
  -6  -1   2      295.66      373.51     17.00 o 
  -5  -1   2    14678.63    16342.74    176.43 o 
  -4  -1   2     5510.24     5597.13     74.52 o 
  -3  -1   2     4081.09     3662.21     65.79 o 
  -2  -1   2     3080.57     3225.65     68.37 o 
   0  -1   2    10142.42    10515.02    658.85 o 
   1  -1   2     4761.27     4257.00    117.48 o 
   4  -1   2     2920.28     2891.97     54.50 o 
   5  -1   2       60.86       41.37      8.85 o 
   6  -1   2     1514.17     1601.54     31.69 o 
   7  -1   2     8814.26     9134.19    109.56 o 
   8  -1   2       82.14       67.61     10.90 o 
   9  -1   2      799.42      847.23     28.08 o 
  10  -1   2     1384.90     1205.29     39.59 o 
  11  -1   2     5541.77     5996.08    107.42 o 
  12  -1   2     1283.13     1192.46     65.48 o 
  13  -1   2     1284.46     1425.33     89.86 o 
  14  -1   2       43.20       57.86     37.65 o 
  15  -1   2        6.92       34.49     37.05 o 
  16  -1   2       37.19       41.36     43.18 o 
 -15   0   2       36.48       36.17     39.67 o 
 -14   0   2        2.96       -4.58     35.16 o 
 -13   0   2      641.30      783.46     73.02 o 
 -12   0   2       88.32       55.52     26.29 o 
 -11   0   2     1024.35     1052.38     77.31 o 
 -10   0   2     1658.66     1540.05     46.07 o 
  -9   0   2      513.89      471.86     23.13 o 
  -8   0   2       38.71       45.81     10.34 o 
  -7   0   2     4936.98     4944.03     58.91 o 
  -6   0   2      726.67      512.37     15.49 o 
  -5   0   2      274.99      694.26     34.53 o 
  -4   0   2      859.66      842.14     18.27 o 
  -3   0   2      212.86      192.87     12.76 o 
  -2   0   2     7412.73     6764.74    129.93 o 
  -1   0   2     2400.42     2335.59     41.67 o 
   0   0   2    13479.28    10845.84    160.65 o 
   1   0   2      135.24      157.08     11.99 o 
   2   0   2     6832.58     5345.40    140.85 o 
   3   0   2     7227.44     7541.39    198.17 o 
   4   0   2        8.65       14.48     11.25 o 
   5   0   2      161.29      215.89     12.76 o 
   6   0   2     1274.46     1347.58     23.74 o 
   7   0   2        1.13       22.74     14.15 o 
   8   0   2      156.00      161.22     11.96 o 
   9   0   2     7787.69     7195.65     86.71 o 
  10   0   2       23.65       44.14     13.27 o 
  11   0   2      123.20      227.37     22.62 o 
  12   0   2       10.26       55.77     18.49 o 
  13   0   2      451.27      413.73     34.52 o 
  14   0   2     1012.90     1004.78     62.36 o 
  15   0   2      170.78      211.54     46.31 o 
  16   0   2      268.71      212.79     56.31 o 
 -15   1   2      987.97      940.00     84.00 o 
 -14   1   2       74.28       63.52     38.26 o 
 -13   1   2       65.14       37.15     26.02 o 
 -12   1   2       60.22       31.29     22.13 o 
 -11   1   2     2475.57     2466.93     73.01 o 
 -10   1   2      281.22      295.52     28.34 o 
  -9   1   2      493.09      500.21     45.75 o 
  -8   1   2      191.45      219.76     17.46 o 
  -7   1   2      915.57      985.55     24.17 o 
  -6   1   2      137.52       91.17      9.33 o 
  -5   1   2      383.74      630.34     35.75 o 
  -4   1   2    30734.29    31086.64    401.61 o 
  -3   1   2      704.98      726.68     18.66 o 
  -2   1   2     1299.81     1757.18     27.06 o 
  -1   1   2     7160.52     4866.64     67.33 o 
   0   1   2     6099.77     7841.55    197.63 o 
   1   1   2     9848.94    10478.75    260.41 o 
   2   1   2    14049.53    12994.29    323.66 o 
   3   1   2      156.68       96.39     13.20 o 
   4   1   2      913.33      502.44     30.72 o 
   5   1   2      803.59      792.00     21.61 o 
   6   1   2      370.78      578.08     15.48 o 
   7   1   2     3319.89     3138.08     43.37 o 
   8   1   2      131.65      161.29     11.64 o 
   9   1   2     1395.47     1308.18     28.58 o 
  10   1   2      370.86      382.29     18.08 o 
  11   1   2      683.58      800.28     52.41 o 
  12   1   2     1226.77     1103.08     56.16 o 
  13   1   2      410.94      609.27     85.98 o 
  14   1   2       24.09        7.74     28.32 o 
  15   1   2      239.71      258.39     42.42 o 
  16   1   2      134.84       36.99     33.05 o 
 -14   2   2      123.34      163.95     44.79 o 
 -13   2   2      260.47      290.54     63.86 o 
 -12   2   2       70.99       49.95     25.27 o 
 -11   2   2     1553.85     1739.81    128.00 o 
 -10   2   2      164.83      204.67     25.16 o 
  -9   2   2      151.54      177.64     22.11 o 
  -8   2   2      416.35      441.05     27.84 o 
  -7   2   2       22.29       13.88      9.60 o 
  -6   2   2     6614.40     6474.06     88.04 o 
  -5   2   2      274.22      592.63     19.64 o 
  -3   2   2       45.06      117.33     12.03 o 
  -2   2   2    11242.11     8673.67     95.29 o 
  -1   2   2     2950.16     3114.18     55.28 o 
   0   2   2       89.42      101.05      6.26 o 
   2   2   2      669.31      461.75     19.94 o 
   3   2   2     4487.32     3970.45    110.34 o 
   4   2   2     1019.02     1163.74     24.76 o 
   5   2   2     1017.20     1238.97     30.64 o 
   6   2   2      806.98      962.30     37.26 o 
   7   2   2      535.38     1140.36     36.63 o 
   8   2   2     1023.12      912.87     22.23 o 
   9   2   2      827.52      589.91     19.71 o 
  10   2   2       56.31       51.29     10.94 o 
  11   2   2      340.86      331.03     22.14 o 
  12   2   2      523.67      625.17     45.38 o 
  13   2   2       41.85       26.51     26.17 o 
  14   2   2      185.77      244.45     89.32 o 
  15   2   2       20.75       31.86     32.27 o 
  16   2   2       27.28        9.02     31.26 o 
 -14   3   2       21.06       32.49     27.84 o 
 -13   3   2      126.68      131.15     30.85 o 
 -12   3   2        3.47        9.56     20.21 o 
 -11   3   2     1259.70     1292.40     53.16 o 
 -10   3   2      969.37     1175.49     67.43 o 
  -9   3   2       98.34      114.43     19.70 o 
  -8   3   2      353.73      470.93     47.59 o 
  -7   3   2      409.39      344.72     30.14 o 
  -6   3   2       41.68       18.86     10.76 o 
  -5   3   2        4.75       90.20     12.61 o 
  -4   3   2    30979.10    32320.04    417.76 o 
  -3   3   2       16.26      114.73      8.57 o 
  -2   3   2     2723.60     3013.15     40.95 o 
  -1   3   2       78.54      196.86      7.47 o 
   0   3   2    11290.64    11458.96    327.44 o 
   2   3   2      575.42      620.43     15.41 o 
   3   3   2        7.11       49.03      7.70 o 
   4   3   2      231.40       90.01     11.30 o 
   5   3   2     1272.68     1406.51     29.99 o 
   6   3   2     1463.64     2593.72     41.49 o 
   7   3   2     2067.23     2022.77     33.87 o 
   8   3   2      189.23      233.35     15.25 o 
   9   3   2        0.56       -3.47      7.76 o 
  10   3   2      390.28      449.96     20.30 o 
  11   3   2       21.01       15.47     13.57 o 
  12   3   2     1807.60     1784.15     49.88 o 
  13   3   2       26.59       57.81     26.41 o 
  14   3   2       62.44       59.09     23.51 o 
  15   3   2      338.45      254.91     42.40 o 
  16   3   2      305.50      303.79     47.23 o 
 -14   4   2       37.85       39.47     29.25 o 
 -13   4   2       33.82       56.55     25.50 o 
 -12   4   2      368.38      331.02     36.96 o 
 -11   4   2       62.51       17.51     24.53 o 
 -10   4   2       97.08       99.59     21.71 o 
  -9   4   2      517.98      449.59     30.14 o 
  -8   4   2      528.17      619.78     31.73 o 
  -7   4   2        3.60        9.14     10.40 o 
  -6   4   2     3740.03     3355.48    147.03 o 
  -5   4   2      350.73      496.46     22.36 o 
  -4   4   2     1248.98     1440.89     58.32 o 
  -3   4   2     5902.33     5626.50     99.30 o 
  -2   4   2     5902.55     5133.54     77.14 o 
  -1   4   2      468.76      316.96      9.93 o 
   0   4   2     2910.38     2792.70     68.46 o 
   1   4   2     5645.63     5250.62    154.93 o 
   2   4   2      316.72      473.47     27.95 o 
   3   4   2      396.91      232.11     11.84 o 
   4   4   2       26.30       27.49      6.55 o 
   5   4   2     1666.69     1198.41     27.08 o 
   6   4   2       24.42       -0.18      6.98 o 
   7   4   2       49.89       39.23      9.67 o 
   8   4   2     1197.93     1105.70     29.96 o 
   9   4   2      877.47      583.55     28.81 o 
  10   4   2     1558.70     1695.61     41.50 o 
  11   4   2      133.72      128.76     17.02 o 
  12   4   2     1107.51     1307.82     46.83 o 
  13   4   2      559.56      485.51     61.50 o 
  14   4   2       86.64      120.90     32.74 o 
  15   4   2       37.00       21.88     30.42 o 
  16   4   2     1219.81     1434.54     79.03 o 
 -13   5   2       30.66       23.35     21.95 o 
 -12   5   2       62.53       78.48     22.21 o 
 -11   5   2      113.84      118.28     22.87 o 
 -10   5   2     1734.13     1814.32     78.82 o 
  -9   5   2      746.64      851.14     43.95 o 
  -8   5   2      234.41      334.34     24.37 o 
  -7   5   2       43.99       27.96     12.10 o 
  -6   5   2       12.61       13.36      9.57 o 
  -5   5   2     1107.39      944.44     21.07 o 
  -4   5   2     1602.06     1401.14     51.15 o 
  -3   5   2     1833.30     1859.45     38.35 o 
  -2   5   2      244.03      238.88     12.34 o 
  -1   5   2      551.61      753.37     15.61 o 
   0   5   2     4795.53     4316.10     79.51 o 
   1   5   2     6180.36     5280.06    160.11 o 
   2   5   2     9271.05     8005.66    130.13 o 
   3   5   2     9083.25    10863.29    166.62 o 
   4   5   2       35.75       21.44     18.76 o 
   5   5   2        3.55       12.20      5.96 o 
   6   5   2     3952.64     3289.32     56.53 o 
   7   5   2      909.32      757.97     30.07 o 
   8   5   2      349.13      498.67     23.37 o 
   9   5   2      244.14      283.21     18.45 o 
  10   5   2      114.95       84.58     14.46 o 
  11   5   2      136.40      122.91     17.06 o 
  12   5   2      583.99      451.75     27.16 o 
  13   5   2      180.91      147.37     21.44 o 
  14   5   2      605.52      480.04     47.41 o 
  15   5   2       53.93       44.09     31.38 o 
  16   5   2       27.97       55.30     60.08 o 
 -13   6   2      196.88      294.01     30.31 o 
 -12   6   2      141.65       99.60     22.86 o 
 -11   6   2       89.19       92.61     19.97 o 
 -10   6   2      123.30       90.55     18.46 o 
  -9   6   2      106.83      183.51     20.35 o 
  -8   6   2      257.29      143.84     19.33 o 
  -7   6   2      314.94      293.95     28.49 o 
  -6   6   2       10.73       -3.52     18.41 o 
  -5   6   2     3048.87     3111.08     92.57 o 
  -4   6   2       12.22        5.43     10.31 o 
  -3   6   2     1792.85     1760.41     43.58 o 
  -2   6   2      393.65      388.51     15.68 o 
  -1   6   2     2247.26     2466.78     38.44 o 
   0   6   2     1282.66     1837.51     43.62 o 
   1   6   2      571.80      623.98     52.75 o 
   2   6   2     3931.95     4251.43     96.49 o 
   3   6   2     1496.38     1978.36     34.87 o 
   4   6   2     3902.81     3659.86     68.07 o 
   5   6   2     1367.04      998.54     25.08 o 
   6   6   2       23.79       56.22     14.81 o 
   7   6   2      207.39      158.08     13.54 o 
   8   6   2     1504.03     1471.09     37.97 o 
   9   6   2        8.20       26.07     12.39 o 
  10   6   2      688.66      837.88     33.31 o 
  11   6   2       12.20        2.48     14.95 o 
  12   6   2      489.60      686.95     61.74 o 
  13   6   2     1248.66     1169.17     55.98 o 
  14   6   2       98.62      115.69     35.50 o 
  15   6   2      901.67      973.01     89.25 o 
  16   6   2        1.80      -75.98     37.99 o 
 -13   7   2        1.38       44.16     48.36 o 
 -12   7   2      247.58      142.99     62.95 o 
 -11   7   2       96.19       66.23     37.01 o 
 -10   7   2      485.91      551.37     56.17 o 
  -9   7   2      235.30      261.58     42.18 o 
  -8   7   2     1049.75     1168.87     65.33 o 
  -7   7   2       11.73       63.73     25.38 o 
  -6   7   2       22.28       19.62     20.04 o 
  -5   7   2     1698.34     1605.33     64.16 o 
  -4   7   2        5.45       20.71     11.38 o 
  -3   7   2     1187.63     1193.79     30.45 o 
  -2   7   2      479.65      667.65     18.42 o 
  -1   7   2       88.16       11.93      5.71 o 
   0   7   2      239.95      155.58     15.50 o 
   1   7   2     2390.46     2602.24     79.10 o 
   2   7   2     8676.74     9408.78    131.07 o 
   3   7   2      910.50     1242.81     32.66 o 
   4   7   2      525.25      527.40     22.39 o 
   5   7   2     6782.68     6398.38    112.03 o 
   6   7   2      511.95      259.03     11.19 o 
   7   7   2        8.75       33.39      9.50 o 
   8   7   2      127.05      183.17     16.09 o 
   9   7   2      184.45      293.97     24.19 o 
  10   7   2     1334.44     1117.82     39.09 o 
  11   7   2      393.09      387.42     28.21 o 
  12   7   2      347.90      442.83     30.56 o 
  13   7   2      235.09      154.27     23.58 o 
  14   7   2       29.83       48.20     23.34 o 
  15   7   2      750.37      681.34     77.40 o 
  16   7   2      858.15      740.08     82.92 o 
 -12   8   2      141.70       66.62     63.65 o 
 -11   8   2      128.66       27.78     38.30 o 
 -10   8   2        9.75       30.46     45.50 o 
  -9   8   2      335.42      310.67     46.31 o 
  -8   8   2        2.45       26.90     25.01 o 
  -7   8   2       63.46       65.35     45.84 o 
  -6   8   2       95.09       90.27     26.52 o 
  -5   8   2       39.16       37.81     21.32 o 
  -4   8   2     1552.73     1403.64     39.47 o 
  -3   8   2     2951.09     3432.76     78.23 o 
  -2   8   2     3779.01     4109.52     60.24 o 
  -1   8   2     1009.48     1031.10     21.99 o 
   0   8   2       31.61       35.70      7.74 o 
   1   8   2     1622.74     1688.60     44.89 o 
   2   8   2     9170.90     9599.19    134.94 o 
   3   8   2       97.35      221.80     10.82 o 
   4   8   2      104.39      227.07     12.85 o 
   5   8   2       30.13       21.93      7.82 o 
   6   8   2      139.96      104.66     22.12 o 
   7   8   2      171.66       85.65     13.83 o 
   8   8   2     2494.70     2558.91     52.10 o 
   9   8   2      816.15     1081.38     34.08 o 
  10   8   2       51.94       34.29     13.98 o 
  11   8   2       42.59       55.60     16.89 o 
  12   8   2      122.29       88.41     25.64 o 
  13   8   2      650.13      610.79     36.92 o 
  14   8   2      771.98      709.24     36.89 o 
  15   8   2      350.63      356.28     41.72 o 
  16   8   2      224.56      292.48     60.62 o 
 -12   9   2        0.42       57.26     46.69 o 
 -11   9   2       68.36       95.59     43.51 o 
 -10   9   2       33.67       81.45     39.50 o 
  -9   9   2      381.65      511.01     54.38 o 
  -8   9   2        2.02       75.09     31.29 o 
  -7   9   2      353.29      286.29     39.10 o 
  -6   9   2      272.08      316.09     37.72 o 
  -5   9   2      330.36      217.87     30.43 o 
  -4   9   2      360.59      277.49     19.23 o 
  -3   9   2      303.36      322.34     33.92 o 
  -2   9   2      806.55      870.12     22.79 o 
  -1   9   2      640.91      703.35     16.85 o 
   0   9   2      919.89      732.58     22.53 o 
   1   9   2      962.84      895.23     34.79 o 
   2   9   2      449.67      412.29     25.44 o 
   3   9   2      471.70      542.84     17.20 o 
   4   9   2       12.53       18.09      7.11 o 
   5   9   2     4677.26     4831.33     78.06 o 
   6   9   2     1342.46      956.23     54.39 o 
   7   9   2       46.76       80.73     16.66 o 
   8   9   2      730.63      753.36     34.22 o 
   9   9   2     1638.18     1687.72     42.18 o 
  10   9   2      182.81      233.43     31.29 o 
  11   9   2      116.80      134.65     22.97 o 
  12   9   2       17.35       14.14     17.17 o 
  13   9   2       18.75       24.41     19.63 o 
  14   9   2       18.10       25.13     18.63 o 
  15   9   2      134.41      147.98     34.75 o 
  16   9   2      435.19      506.31     64.87 o 
 -11  10   2        3.52       13.29     41.24 o 
 -10  10   2        3.94       -5.44     34.72 o 
  -9  10   2      448.44      338.12     50.71 o 
  -8  10   2      125.51      123.68     36.40 o 
  -7  10   2      408.57      659.24     53.28 o 
  -6  10   2      577.92      446.90     43.34 o 
  -5  10   2       98.99      111.16     26.63 o 
  -4  10   2      237.05      216.71     20.57 o 
  -3  10   2        1.40       10.27     16.66 o 
  -2  10   2     1040.98     1039.78     28.04 o 
  -1  10   2      575.86      619.70     16.91 o 
   0  10   2      453.77      456.44     28.55 o 
   1  10   2       54.91       34.15     14.17 o 
   2  10   2     9115.28     9299.22    120.36 o 
   3  10   2     5210.21     4999.28     69.12 o 
   4  10   2     1685.04     1819.23     33.91 o 
   5  10   2       32.01       17.62      8.33 o 
   6  10   2        3.62       13.99     12.77 o 
   7  10   2      150.48      104.19     18.28 o 
   8  10   2      460.22      387.70     28.99 o 
   9  10   2      494.92      588.43     41.75 o 
  10  10   2      596.64      685.96     43.37 o 
  11  10   2      329.89      345.54     24.93 o 
  12  10   2        2.82       -2.09     15.71 o 
  13  10   2     2088.40     2029.99     58.79 o 
  14  10   2     1277.17     1406.52     47.50 o 
  15  10   2      344.45      415.27     57.42 o 
  16  10   2       66.31       76.29     32.93 o 
 -10  11   2      151.89      149.11     44.67 o 
  -9  11   2      213.41      160.04     74.23 o 
  -8  11   2        6.80       30.91     31.54 o 
  -7  11   2       10.00       -0.90     25.79 o 
  -6  11   2      382.34      397.59     85.51 o 
  -5  11   2      207.44      148.06     30.65 o 
  -4  11   2       56.17       25.97     14.41 o 
  -3  11   2      127.93      137.15     34.79 o 
  -2  11   2     1406.91     1467.16     42.85 o 
  -1  11   2     1576.36     1534.01     30.33 o 
   0  11   2      163.81      189.35     12.00 o 
   1  11   2     1628.49     1763.96     98.82 o 
   2  11   2        5.69       -3.25     12.72 o 
   3  11   2       55.90       93.51      9.92 o 
   4  11   2      882.31      908.83     23.54 o 
   5  11   2     1213.75     1234.17     28.96 o 
   6  11   2      854.90      849.36     89.38 o 
   7  11   2      495.37      489.51     46.30 o 
   8  11   2     1254.66     1233.12     70.21 o 
   9  11   2       11.73        2.85     18.00 o 
  10  11   2      503.08      438.96     35.29 o 
  11  11   2      948.17      830.78     31.90 o 
  12  11   2      630.12      751.18     34.74 o 
  13  11   2        3.85       23.26     18.27 o 
  14  11   2        0.42       11.73     21.65 o 
  15  11   2        1.39      -14.63     19.71 o 
 -10  12   2        4.13       18.95     41.69 o 
  -9  12   2       32.90       70.83     40.67 o 
  -8  12   2     1390.00     1543.41    214.88 o 
  -7  12   2       45.75       61.02     30.70 o 
  -6  12   2        5.29       12.67     26.35 o 
  -5  12   2      326.62      360.79     72.51 o 
  -4  12   2      145.87      124.25     19.59 o 
  -3  12   2      534.57      514.52     38.30 o 
  -2  12   2      180.19      186.56     25.51 o 
  -1  12   2     2030.39     2011.54     43.76 o 
   0  12   2       68.73       64.47      8.63 o 
   1  12   2        9.65       -3.53     14.84 o 
   2  12   2     2647.27     2921.88     42.88 o 
   3  12   2     8257.00     8879.47     96.90 o 
   4  12   2      204.08      210.40     13.88 o 
   5  12   2       91.80      122.38     17.28 o 
   6  12   2      952.32      885.03     41.74 o 
   7  12   2     1417.34     1405.18     62.38 o 
   8  12   2     1443.56     1532.70     52.09 o 
   9  12   2      663.98      696.17     41.39 o 
  10  12   2       78.76       65.07     23.04 o 
  11  12   2        0.16        4.14     21.52 o 
  12  12   2        3.17       11.68     24.30 o 
  13  12   2      354.00      263.51     37.56 o 
  14  12   2     1026.04     1158.13     46.40 o 
  15  12   2      151.28      108.03     23.27 o 
  -9  13   2       37.12       79.27     41.64 o 
  -8  13   2       16.42       51.12     36.07 o 
  -7  13   2        1.25       21.78     31.62 o 
  -6  13   2       13.52       -5.45     25.40 o 
  -5  13   2      752.88      708.02     52.10 o 
  -4  13   2      744.64      717.39     33.75 o 
  -3  13   2      735.07      811.29     47.42 o 
  -2  13   2        9.80        5.82     18.65 o 
  -1  13   2     1232.64     1190.96     57.06 o 
   0  13   2      551.36      662.72     47.19 o 
   1  13   2      513.87      489.20    108.62 o 
   2  13   2        5.99        3.37     12.49 o 
   3  13   2     1690.93     1861.37     36.16 o 
   4  13   2      376.55      367.50     17.47 o 
   5  13   2      911.28     1047.40     37.61 o 
   6  13   2       10.84       21.05     15.68 o 
   7  13   2      469.74      502.92     35.73 o 
   8  13   2     1214.58     1160.81     83.45 o 
   9  13   2      482.47      555.62     46.23 o 
  10  13   2      934.88      994.83     72.30 o 
  11  13   2      101.94       90.58     27.21 o 
  12  13   2     1302.65     1518.02     64.50 o 
  13  13   2        7.35       30.86     29.07 o 
  14  13   2       23.91       31.73     25.38 o 
  15  13   2        3.81       64.08     55.66 o 
  -8  14   2      789.70      860.23     90.73 o 
  -7  14   2      121.30       94.05     38.89 o 
  -6  14   2        6.46       -3.41     30.46 o 
  -5  14   2       10.35        3.07     27.03 o 
  -4  14   2     1720.70     1693.09     52.89 o 
  -3  14   2      325.62      227.08     33.78 o 
  -2  14   2      846.80      877.79     46.41 o 
  -1  14   2      189.68      161.76     40.48 o 
   0  14   2      965.75      759.82     82.31 o 
   1  14   2      593.72      621.72     49.09 o 
   2  14   2       49.52       14.41     15.64 o 
   3  14   2     2936.60     3058.89     70.57 o 
   4  14   2     1698.49     1661.42     61.09 o 
   5  14   2      335.95      353.31     25.39 o 
   6  14   2        9.14       60.61     17.30 o 
   7  14   2      566.34      565.52     58.74 o 
   8  14   2     1747.50     1835.34     59.90 o 
   9  14   2       46.15       66.48     22.44 o 
  10  14   2      636.26      666.84     46.58 o 
  11  14   2      114.80      165.02     40.79 o 
  12  14   2      465.59      396.32     53.20 o 
  13  14   2       10.25       77.11     31.50 o 
  14  14   2      578.49      581.43     53.45 o 
  -7  15   2       63.81       29.11     37.81 o 
  -6  15   2      405.00      523.90     69.21 o 
  -5  15   2      364.94      363.11     69.62 o 
  -4  15   2       38.39       39.30     20.10 o 
  -3  15   2       18.29       32.61     26.48 o 
  -2  15   2      131.95      104.99     26.08 o 
  -1  15   2     1048.22     1310.28    113.97 o 
   0  15   2       45.83       46.88     44.05 o 
   1  15   2     3048.44     3240.27    110.59 o 
   2  15   2      240.53      124.26     23.20 o 
   3  15   2      571.87      597.10     41.17 o 
   4  15   2      222.59      120.94     19.62 o 
   5  15   2     1157.98     1125.52     67.78 o 
   6  15   2     2824.78     3056.31     75.13 o 
   7  15   2      162.62      152.99     23.85 o 
   8  15   2      823.00      827.62     42.79 o 
   9  15   2      290.30      256.38     41.65 o 
  10  15   2      660.33      818.77     48.71 o 
  11  15   2        8.80       44.26     26.89 o 
  12  15   2      399.41      443.27     73.08 o 
  13  15   2      131.02      167.81     37.15 o 
  14  15   2      304.01      266.04     47.46 o 
  -6  16   2      130.56      130.44     41.61 o 
  -5  16   2      244.12      135.52     37.67 o 
  -4  16   2       64.25       78.98     24.29 o 
  -3  16   2     1407.91     1441.88     57.12 o 
  -2  16   2        5.55       89.93     56.38 o 
  -1  16   2      792.82      966.61    104.54 o 
   0  16   2        0.18      -13.20     46.21 o 
   1  16   2      454.51      462.05     36.76 o 
   2  16   2       30.51        6.07     18.29 o 
   3  16   2      977.95      827.25     76.82 o 
   4  16   2      719.02      782.82     34.57 o 
   5  16   2       75.11       66.46     19.46 o 
   6  16   2      480.45      413.19     34.77 o 
   7  16   2      258.67      210.29     27.09 o 
   8  16   2      667.61      712.10     42.25 o 
   9  16   2      404.38      259.13     32.41 o 
  10  16   2      339.49      384.25     38.06 o 
  11  16   2       46.50       88.07     48.45 o 
  12  16   2       21.96      -20.29     27.19 o 
  13  16   2      198.19      181.21     38.56 o 
  -4  17   2      135.38      116.08     26.78 o 
  -3  17   2       67.26       56.82     46.21 o 
  -2  17   2      137.94      126.70     68.64 o 
  -1  17   2      522.70      681.81     96.26 o 
   0  17   2      334.03      312.89     74.84 o 
   1  17   2      499.16      595.75     42.55 o 
   2  17   2      194.03      315.04     39.14 o 
   3  17   2       31.75       63.30     24.40 o 
   4  17   2      234.81      120.20     28.36 o 
   5  17   2       15.52        9.89     18.07 o 
   6  17   2      827.38      921.92     42.35 o 
   7  17   2       30.27       18.33     24.06 o 
   8  17   2       20.45      -23.35     20.95 o 
   9  17   2      127.52       96.60     27.85 o 
  10  17   2      173.44      160.46     32.39 o 
  11  17   2       20.32       45.29     28.73 o 
  12  17   2      327.53      249.48     39.33 o 
  -3  18   2      141.02      132.31     38.54 o 
  -2  18   2       82.37      149.00     72.28 o 
  -1  18   2        2.48        0.47     57.59 o 
   0  18   2        5.31       12.81     37.72 o 
   1  18   2       30.73       50.41     55.98 o 
   2  18   2       63.43       73.49     30.72 o 
   3  18   2      267.92      254.42     35.26 o 
   4  18   2      356.59      374.47     98.65 o 
   5  18   2        8.26       42.74     27.92 o 
   6  18   2       23.06       43.10     21.81 o 
   7  18   2       97.71       95.63     24.77 o 
   8  18   2      174.50      202.35     30.76 o 
   9  18   2      547.48      613.18     44.40 o 
  10  18   2       35.34       36.33     28.09 o 
  11  18   2       18.57       23.12     46.63 o 
  -1  19   2       76.64       30.85     64.19 o 
   0  19   2      284.44      360.49     42.79 o 
   1  19   2        5.70       18.52     33.14 o 
   2  19   2      275.05      289.24     45.47 o 
   3  19   2       98.46       79.48     37.05 o 
   4  19   2      120.99       92.42     32.04 o 
   5  19   2        4.24      -26.68     28.62 o 
   6  19   2      298.48      295.07     29.55 o 
   7  19   2        4.27       14.15     24.44 o 
   8  19   2      109.68      117.80     29.46 o 
   9  19   2      372.25      582.30     44.34 o 
   3  20   2        0.34      -13.81     34.22 o 
   4  20   2      167.09      214.41     45.40 o 
   5  20   2       29.52       20.98     30.60 o 
   6  20   2       81.30       86.04     27.76 o 
  -5 -19   3       39.96       48.48     46.86 o 
  -4 -19   3       44.28       17.71     27.94 o 
  -3 -19   3       24.46       24.17     26.99 o 
  -2 -19   3      103.01      103.23     35.13 o 
  -1 -19   3      125.40      156.40     36.52 o 
   0 -19   3      136.83       46.97     32.81 o 
  -8 -18   3      117.83      119.77     35.31 o 
  -7 -18   3        0.82        4.45     28.90 o 
  -6 -18   3       39.83       40.12     32.51 o 
  -5 -18   3        2.90       21.11     22.30 o 
  -4 -18   3       65.33       49.34     23.23 o 
  -3 -18   3       45.92        6.09     21.61 o 
  -2 -18   3      155.47      214.87     47.31 o 
  -1 -18   3       19.40       17.82     24.36 o 
   0 -18   3       98.02       92.36     24.91 o 
   1 -18   3      110.86       59.99     23.53 o 
   2 -18   3       90.79       87.66     31.57 o 
   3 -18   3       71.25       76.06     31.21 o 
  -9 -17   3      295.01      259.51     41.74 o 
  -8 -17   3      103.50       80.68     38.95 o 
  -7 -17   3       69.02       83.61     25.90 o 
  -6 -17   3        3.42       28.90     22.60 o 
  -5 -17   3        5.48       25.75     21.02 o 
  -4 -17   3       16.38       26.29     19.61 o 
  -3 -17   3      247.76      296.87     31.30 o 
  -2 -17   3       10.74        5.20     19.07 o 
  -1 -17   3      164.60       98.18     23.99 o 
   0 -17   3        1.74      -12.24     17.74 o 
   1 -17   3        0.62       28.21     19.57 o 
   2 -17   3      390.13      381.89     30.87 o 
   3 -17   3       78.17       99.59     25.62 o 
   4 -17   3      801.73      869.30     67.40 o 
   5 -17   3       42.71       61.98     40.42 o 
 -11 -16   3        0.72      -10.88     33.84 o 
 -10 -16   3       53.08        7.81     32.21 o 
  -9 -16   3      254.39      282.34     33.94 o 
  -8 -16   3      162.15      127.59     26.74 o 
  -7 -16   3        1.04       44.31     22.41 o 
  -6 -16   3        0.52       23.67     21.26 o 
  -5 -16   3       28.50       60.30     21.29 o 
  -4 -16   3        0.87       17.89     18.66 o 
  -3 -16   3      503.33      511.83     31.57 o 
  -2 -16   3       42.37       38.40     18.09 o 
  -1 -16   3      252.69      210.51     28.46 o 
   0 -16   3      131.99      158.14     23.01 o 
   1 -16   3      329.73      227.98     24.35 o 
   2 -16   3      290.23      319.55     27.51 o 
   3 -16   3      161.82      168.13     32.62 o 
   4 -16   3      255.21      314.37     39.98 o 
   5 -16   3        9.75       13.21     28.07 o 
   6 -16   3      990.30      951.63     72.54 o 
 -11 -15   3       60.07       63.68     35.31 o 
 -10 -15   3      173.56      188.75     30.31 o 
  -9 -15   3      146.60      109.61     30.92 o 
  -8 -15   3        5.04       10.12     20.88 o 
  -7 -15   3     1235.51     1272.14     49.38 o 
  -6 -15   3        1.32       -4.13     18.11 o 
  -5 -15   3        4.89        2.20     17.59 o 
  -4 -15   3       94.96       82.56     21.20 o 
  -3 -15   3      328.05      395.44     27.59 o 
  -2 -15   3      139.69      129.29     21.41 o 
  -1 -15   3      426.54      482.53     28.53 o 
   0 -15   3      527.77      471.86     28.19 o 
   1 -15   3       21.26       10.79     16.08 o 
   2 -15   3       52.86       77.64     19.44 o 
   3 -15   3       14.43       -1.69     21.10 o 
   4 -15   3     1706.00     1943.55     66.16 o 
   5 -15   3        3.12      -16.11     22.24 o 
   6 -15   3        1.93       39.21     28.01 o 
   7 -15   3        7.04        3.56     36.17 o 
   8 -15   3      352.29      320.61     62.78 o 
 -12 -14   3      115.30      196.60     34.17 o 
 -11 -14   3       42.96       45.64     30.02 o 
 -10 -14   3      241.48      200.05     31.33 o 
  -9 -14   3     1152.89     1290.70     52.31 o 
  -8 -14   3      107.22      131.43     24.67 o 
  -7 -14   3      230.40      243.76     27.41 o 
  -6 -14   3       70.91      153.80     27.98 o 
  -5 -14   3     1036.33     1132.10     41.89 o 
  -4 -14   3        5.48      -13.04     15.45 o 
  -3 -14   3      582.74      529.92     28.96 o 
  -2 -14   3        7.13        1.18     13.00 o 
  -1 -14   3      491.30      393.48     28.24 o 
   0 -14   3     1078.92     1056.41     33.63 o 
   1 -14   3       34.01       37.49     16.36 o 
   2 -14   3     2866.22     2920.66     85.34 o 
   3 -14   3      303.50      230.93     27.49 o 
   4 -14   3      766.97      798.54     83.16 o 
   5 -14   3      223.63      216.08     29.49 o 
   6 -14   3      520.20      541.18     68.12 o 
   7 -14   3        3.25      -25.74     31.64 o 
   8 -14   3        0.74        0.20     36.76 o 
   9 -14   3       29.05        9.93     40.21 o 
 -13 -13   3      328.51      309.90     34.01 o 
 -12 -13   3      201.66      194.08     25.21 o 
 -11 -13   3      123.58      174.42     22.24 o 
 -10 -13   3      355.35      387.43     35.08 o 
  -9 -13   3       55.25       75.03     14.83 o 
  -8 -13   3      176.82      160.07     25.13 o 
  -7 -13   3     2393.26     2433.47     63.96 o 
  -6 -13   3        0.45       19.59     28.00 o 
  -5 -13   3       40.87       88.98     18.75 o 
  -4 -13   3       15.18        5.11     14.38 o 
  -3 -13   3     1227.96     1239.38     35.85 o 
  -2 -13   3     3203.49     3405.77     96.18 o 
  -1 -13   3        2.66        6.06     11.11 o 
   0 -13   3       21.84       31.65     12.72 o 
   1 -13   3      192.17      184.82     17.40 o 
   2 -13   3     1112.36     1199.84     50.67 o 
   3 -13   3      154.21      143.71     23.75 o 
   4 -13   3     3672.20     3767.40    206.36 o 
   5 -13   3      637.93      634.02     39.25 o 
   6 -13   3       35.19       57.77     33.89 o 
   7 -13   3      147.89      144.91     61.80 o 
   8 -13   3      131.80      130.04     43.68 o 
   9 -13   3     1042.24     1049.55    210.53 o 
  10 -13   3       22.25       13.23     42.31 o 
 -13 -12   3       53.10       31.69     25.23 o 
 -12 -12   3       78.19      115.76     26.42 o 
 -11 -12   3      656.94      768.95     36.64 o 
 -10 -12   3        0.15       25.00     15.90 o 
  -9 -12   3      848.54      922.02     34.48 o 
  -8 -12   3       93.24      100.96     15.98 o 
  -7 -12   3      177.26      147.37     38.52 o 
  -6 -12   3     1191.83     1158.33     45.42 o 
  -5 -12   3       10.98       11.48     14.79 o 
  -4 -12   3       46.25       34.22     14.40 o 
  -3 -12   3     2956.49     2866.37     60.96 o 
  -2 -12   3       99.98       60.57     14.58 o 
  -1 -12   3      149.43      174.55     17.33 o 
   0 -12   3      767.75      769.31     27.17 o 
   1 -12   3      135.69      126.75     14.76 o 
   2 -12   3     2500.35     2519.64     82.15 o 
   3 -12   3      256.95      323.44     35.38 o 
   4 -12   3      148.60      168.99     32.21 o 
   5 -12   3     1720.14     1771.80     58.88 o 
   6 -12   3      352.18      346.16     33.21 o 
   7 -12   3     1218.64     1222.92     71.99 o 
   8 -12   3        1.16       -6.20     28.39 o 
   9 -12   3      192.80       85.50     41.73 o 
  10 -12   3       14.09       -1.42     41.39 o 
 -14 -11   3      136.05       73.22     79.35 o 
 -13 -11   3      645.25      618.16     42.55 o 
 -12 -11   3      132.04      139.32     24.18 o 
 -11 -11   3      373.16      424.37     44.30 o 
 -10 -11   3        1.00       28.19     16.16 o 
  -9 -11   3      537.58      552.54     28.33 o 
  -8 -11   3     2741.02     2888.38     75.27 o 
  -7 -11   3      256.24      213.92     18.93 o 
  -6 -11   3       75.04       66.14     12.55 o 
  -5 -11   3       23.96       44.96     15.61 o 
  -4 -11   3       51.95       28.44     13.71 o 
  -3 -11   3      265.10      206.59     18.39 o 
  -2 -11   3     1518.75     1582.98     40.47 o 
  -1 -11   3      218.11      212.38     23.36 o 
   0 -11   3       32.29       82.11     16.33 o 
   1 -11   3        0.85        3.85     10.82 o 
   2 -11   3     2671.40     2636.72     98.81 o 
   3 -11   3      916.06      774.73     35.47 o 
   4 -11   3        9.91       31.24     25.46 o 
   5 -11   3      396.81      368.42     29.64 o 
   6 -11   3      158.04      120.64     23.49 o 
   7 -11   3      196.53      211.76     38.72 o 
   8 -11   3      107.51      112.30     36.94 o 
   9 -11   3     1199.72     1205.09     79.07 o 
  10 -11   3       52.82       96.20     41.99 o 
  11 -11   3      285.85      237.32     55.53 o 
 -14 -10   3        7.77      -19.91     54.36 o 
 -13 -10   3      248.22      229.54     38.90 o 
 -12 -10   3      523.31      456.20     36.33 o 
 -11 -10   3      679.82      676.90     34.89 o 
 -10 -10   3      618.19      652.06     31.84 o 
  -9 -10   3      621.37      722.67     34.05 o 
  -8 -10   3       34.87       19.90     12.99 o 
  -7 -10   3      106.58      121.52     15.54 o 
  -6 -10   3      647.72      627.19     24.71 o 
  -5 -10   3       19.38       41.43     15.65 o 
  -4 -10   3      493.40      445.94     19.61 o 
  -3 -10   3      236.57      184.31     17.00 o 
  -2 -10   3       36.88       49.25     11.99 o 
  -1 -10   3      123.57      107.35     13.23 o 
   0 -10   3     2074.01     2057.34     44.22 o 
   1 -10   3     2838.91     2875.30     68.73 o 
   2 -10   3      116.46      126.87     28.62 o 
   3 -10   3     1038.85      927.81     36.52 o 
   4 -10   3      510.12      367.68     26.51 o 
   5 -10   3     4095.84     4054.21     92.32 o 
   6 -10   3        2.68      -12.20     15.93 o 
   7 -10   3     2306.13     2299.11     92.74 o 
   8 -10   3        7.83       54.83     29.32 o 
   9 -10   3        0.68      -20.62     45.23 o 
  10 -10   3        1.45       -2.83     31.44 o 
  11 -10   3      101.50      105.49     53.28 o 
  12 -10   3     1688.06     1999.11    155.30 o 
 -14  -9   3      270.69      388.52    118.49 o 
 -13  -9   3      917.52     1087.40    123.34 o 
 -12  -9   3      655.43      764.93     76.91 o 
 -11  -9   3      618.13      613.43     33.42 o 
 -10  -9   3        0.18       26.13     15.77 o 
  -9  -9   3      126.33      219.82     20.67 o 
  -8  -9   3      384.60      465.59     24.75 o 
  -7  -9   3        6.37       12.34     11.36 o 
  -6  -9   3     4471.85     4377.13    102.27 o 
  -5  -9   3     3805.66     3721.20     61.61 o 
  -4  -9   3      116.67      121.57     13.26 o 
  -3  -9   3     1416.82     1538.10     27.30 o 
  -2  -9   3     1896.94     1936.49     43.06 o 
  -1  -9   3     4549.26     4218.67     72.01 o 
   0  -9   3       24.73       -1.64      8.16 o 
   1  -9   3       11.47       34.74     14.33 o 
   2  -9   3     1602.04     1918.70     47.55 o 
   3  -9   3     4731.02     4634.83     88.94 o 
   4  -9   3       32.10       31.22     14.65 o 
   5  -9   3     2115.50     2262.10     61.97 o 
   6  -9   3      127.59       82.94     19.51 o 
   7  -9   3      369.95      455.73     63.86 o 
   8  -9   3      201.14      289.46     84.64 o 
   9  -9   3     1054.20     1131.63     71.94 o 
  10  -9   3      401.16      500.84     57.19 o 
  11  -9   3       47.55       64.73     37.31 o 
  12  -9   3        3.90       37.16     42.27 o 
  13  -9   3      198.25      327.02     62.19 o 
 -14  -8   3      195.92      231.18     57.63 o 
 -13  -8   3      253.19      233.81     53.52 o 
 -12  -8   3      224.68      233.71     29.89 o 
 -11  -8   3      835.66      754.77     43.43 o 
 -10  -8   3      833.58      937.04     36.40 o 
  -9  -8   3      639.02      530.67     27.52 o 
  -8  -8   3     1924.78     2205.64     59.70 o 
  -7  -8   3      865.07      755.86     29.28 o 
  -6  -8   3     5532.36     5450.33     83.32 o 
  -5  -8   3     2090.62     1894.94     39.43 o 
  -4  -8   3     1685.49     1644.11     54.47 o 
  -3  -8   3     1721.91     1714.99     33.71 o 
  -2  -8   3      677.48      676.37     19.37 o 
  -1  -8   3      768.15      806.83     19.43 o 
   0  -8   3     2238.63     2016.31     41.03 o 
   1  -8   3     4606.62     3919.04     76.64 o 
   2  -8   3       79.06      185.76     29.36 o 
   3  -8   3     1477.16     1600.60     62.35 o 
   4  -8   3        0.99      -11.51     11.53 o 
   5  -8   3     4413.96     4225.54     91.37 o 
   6  -8   3     4554.10     4614.68     92.07 o 
   7  -8   3     1027.11     1085.03     37.70 o 
   8  -8   3     1447.68     1533.02     92.27 o 
   9  -8   3        5.75       19.56     15.05 o 
  10  -8   3      912.53      826.60     38.87 o 
  11  -8   3      132.52      115.61     27.89 o 
  12  -8   3      843.35      818.63     90.28 o 
  13  -8   3       12.38       15.67     20.56 o 
 -15  -7   3       15.63       27.28     51.73 o 
 -14  -7   3        8.94       26.07     62.07 o 
 -13  -7   3      541.07      574.72     56.79 o 
 -12  -7   3     2697.39     2902.42    105.72 o 
 -11  -7   3      281.64      206.26     26.63 o 
 -10  -7   3      846.89      818.99     34.51 o 
  -9  -7   3     1507.45     1283.26     38.31 o 
  -8  -7   3     4679.51     5007.77     74.59 o 
  -7  -7   3        7.52       18.36     10.34 o 
  -6  -7   3     4779.83     4684.45     67.06 o 
  -5  -7   3      695.23      798.03     24.93 o 
  -4  -7   3      116.20      194.58     25.38 o 
  -3  -7   3      101.15       67.66     12.67 o 
  -2  -7   3      742.99      844.29     32.55 o 
  -1  -7   3     9244.66     9196.78    114.78 o 
   0  -7   3      422.39      307.80     19.76 o 
   1  -7   3       43.48        8.05      6.15 o 
   2  -7   3        1.66       20.37      5.39 o 
   3  -7   3     9717.94    10459.26    134.91 o 
   4  -7   3     2229.16     2496.47     42.55 o 
   5  -7   3     1278.57     1211.07     58.03 o 
   6  -7   3        1.45        3.44     19.46 o 
   7  -7   3      206.80      147.74     32.27 o 
   8  -7   3     2982.78     3102.61    107.09 o 
   9  -7   3     1258.41     1160.48    120.89 o 
  10  -7   3     1662.43     1826.10     59.59 o 
  11  -7   3       12.63        8.69     17.99 o 
  12  -7   3       45.41       57.40     22.24 o 
  13  -7   3       11.73       -7.49     21.59 o 
  14  -7   3      773.38      967.89     51.83 o 
 -15  -6   3      246.65      211.36     45.64 o 
 -14  -6   3      179.04       94.76     35.51 o 
 -13  -6   3       13.85       60.78     26.00 o 
 -12  -6   3       22.81       72.87     25.01 o 
 -11  -6   3      318.43      254.68     25.70 o 
 -10  -6   3     1613.46     1849.47     43.26 o 
  -9  -6   3      212.66      262.28     18.71 o 
  -8  -6   3     2077.90     2154.76     44.42 o 
  -7  -6   3      138.24      154.27     41.29 o 
  -6  -6   3      421.50      423.09     18.29 o 
  -5  -6   3     8765.52     8735.71    116.65 o 
  -4  -6   3     2899.17     2608.80     45.30 o 
  -3  -6   3     5161.58     5070.63     71.40 o 
  -2  -6   3     1881.43     2113.91     36.55 o 
  -1  -6   3     5310.48     4983.65     67.61 o 
   0  -6   3       81.54      144.81     11.99 o 
   1  -6   3     4021.51     3126.69     50.72 o 
   2  -6   3      305.88      349.58     13.99 o 
   3  -6   3       58.10      293.17     25.38 o 
   4  -6   3      240.28      270.77     20.01 o 
   5  -6   3      865.55      847.01     29.63 o 
   6  -6   3     7331.42     7814.10    140.45 o 
   7  -6   3      325.86      270.14     22.71 o 
   8  -6   3     1416.61     1547.34     50.69 o 
   9  -6   3       12.40       48.19     17.32 o 
  10  -6   3      849.20      869.77     85.76 o 
  11  -6   3      353.27      344.77     59.91 o 
  12  -6   3      459.02      358.30     34.40 o 
  13  -6   3       98.48       64.24     26.37 o 
  14  -6   3       95.41       81.02     27.53 o 
 -15  -5   3       27.14       44.69     33.85 o 
 -14  -5   3       69.36       52.29     39.41 o 
 -13  -5   3       96.84      155.16     92.99 o 
 -12  -5   3     2771.32     2623.18     78.19 o 
 -11  -5   3       24.75       44.56     22.32 o 
 -10  -5   3      200.92      152.75     19.69 o 
  -9  -5   3       67.03      116.62     14.89 o 
  -8  -5   3      433.50      527.62     27.15 o 
  -7  -5   3     2167.63     2012.60     39.20 o 
  -6  -5   3      727.03      692.78     20.42 o 
  -5  -5   3      412.61      392.86     21.29 o 
  -4  -5   3     1765.55     1579.75     32.52 o 
  -3  -5   3      704.60      552.89     21.35 o 
  -2  -5   3       12.96       63.75      7.87 o 
  -1  -5   3      522.15      628.66     36.94 o 
   0  -5   3      189.32       87.45      7.67 o 
   1  -5   3       37.90       38.86      6.79 o 
   2  -5   3       52.01       35.44      6.48 o 
   3  -5   3     5728.12     5749.56     96.29 o 
   4  -5   3       16.92       84.01     17.56 o 
   5  -5   3      216.46      194.76     19.01 o 
   6  -5   3       21.25       11.26     11.42 o 
   7  -5   3     1099.01     1101.70     47.00 o 
   8  -5   3     1345.19     1340.34     46.24 o 
   9  -5   3       46.43       41.43     16.00 o 
  10  -5   3        4.75      -16.28     30.37 o 
  11  -5   3      271.15      197.02     28.98 o 
  12  -5   3       57.92       40.80     22.71 o 
  13  -5   3       22.71        9.75     21.93 o 
  14  -5   3      225.61      283.74     47.40 o 
  15  -5   3      209.99      169.85     60.25 o 
 -15  -4   3        5.03       16.44     32.96 o 
 -14  -4   3      124.29      154.00     38.68 o 
 -13  -4   3        8.65       21.01     27.29 o 
 -12  -4   3      319.62      357.75     46.69 o 
 -11  -4   3      355.08      305.72     31.48 o 
 -10  -4   3     1806.44     1853.70     87.72 o 
  -9  -4   3      199.15      193.36     17.05 o 
  -8  -4   3      709.84      761.22     24.22 o 
  -7  -4   3        2.75       10.59      8.02 o 
  -6  -4   3      731.12      877.91     22.84 o 
  -5  -4   3    10367.86     9699.01    113.67 o 
  -4  -4   3      312.34      355.01     22.04 o 
  -3  -4   3     1844.45     1628.06     31.10 o 
  -2  -4   3       16.92       23.58      8.79 o 
  -1  -4   3        9.16       86.32      7.69 o 
   0  -4   3     7560.20     7801.99     96.16 o 
   1  -4   3       83.76      132.49      8.54 o 
   2  -4   3       90.19      142.93     15.82 o 
   3  -4   3      278.48      277.86     14.59 o 
   4  -4   3      833.22     1040.40     29.09 o 
   5  -4   3     3428.94     3497.33     84.35 o 
   6  -4   3       34.58       73.61     11.69 o 
   7  -4   3       36.19       35.84     11.46 o 
   8  -4   3      520.45      574.13     31.41 o 
   9  -4   3     1104.43     1198.25     64.28 o 
  10  -4   3       90.72       97.34     20.38 o 
  11  -4   3     1043.65      977.73     46.83 o 
  12  -4   3      475.11      508.17     45.98 o 
  13  -4   3       90.30      106.14     27.68 o 
  14  -4   3       77.33       71.13     28.23 o 
  15  -4   3       77.72       34.35     36.98 o 
 -15  -3   3        0.78      -15.49     31.60 o 
 -14  -3   3      222.09      189.10     40.70 o 
 -13  -3   3       14.91       52.78     55.00 o 
 -12  -3   3      239.91      194.82     34.64 o 
 -11  -3   3      111.72      150.49     39.22 o 
 -10  -3   3     1446.76     1297.57     61.28 o 
  -9  -3   3      420.15      448.17     25.68 o 
  -8  -3   3      136.49      170.39     13.87 o 
  -7  -3   3     3957.50     3926.14     55.19 o 
  -6  -3   3     1616.30     1550.14     29.28 o 
  -5  -3   3     1486.85     1783.67     32.74 o 
  -4  -3   3      114.27       76.58      8.52 o 
  -3  -3   3     1438.69     1393.06     36.17 o 
  -2  -3   3      859.24      694.33     16.30 o 
  -1  -3   3      291.50      318.68     20.57 o 
   0  -3   3        0.83        0.29      5.17 o 
   1  -3   3      129.73       23.45      5.37 o 
   2  -3   3     6806.37     6823.59    108.81 o 
   3  -3   3     4731.28     4381.61     75.69 o 
   4  -3   3      267.98      350.11     21.45 o 
   5  -3   3        4.35       42.36     17.88 o 
   6  -3   3        9.83       27.72     18.39 o 
   7  -3   3     3002.16     2764.71     55.56 o 
   8  -3   3     2821.59     2914.72     59.92 o 
   9  -3   3     1792.20     1962.93     49.31 o 
  10  -3   3      517.44      455.53     32.79 o 
  11  -3   3       60.74       46.30     34.25 o 
  12  -3   3      146.78      107.57     25.73 o 
  13  -3   3     1377.98     1414.50     62.16 o 
  14  -3   3       45.29       76.72     39.34 o 
  15  -3   3      308.38      250.91     53.69 o 
 -15  -2   3       41.43       65.20     45.20 o 
 -14  -2   3      205.76      179.03     38.96 o 
 -13  -2   3       35.16       39.03     28.41 o 
 -12  -2   3       76.69      135.97     30.84 o 
 -11  -2   3     1499.07     1494.43    162.40 o 
 -10  -2   3       13.08       -1.93     15.00 o 
  -9  -2   3     1924.90     1699.81     69.47 o 
  -8  -2   3      311.32      360.68     17.59 o 
  -7  -2   3      299.87      321.40     18.64 o 
  -6  -2   3      328.46      402.69     15.60 o 
  -5  -2   3     7347.60     6668.07     76.65 o 
  -4  -2   3     7575.89     8426.90     90.96 o 
  -3  -2   3      539.36      578.64     17.22 o 
  -2  -2   3     1000.09     1343.69     32.61 o 
  -1  -2   3     1005.94     1320.19     35.00 o 
   0  -2   3     1486.41     1199.45     33.09 o 
   1  -2   3     7717.21     7551.96    144.22 o 
   2  -2   3     1027.14     1100.72     43.18 o 
   3  -2   3      444.25      532.66     23.64 o 
   4  -2   3     1200.89     1799.52     50.10 o 
   5  -2   3      151.80      142.92     12.92 o 
   6  -2   3    16066.98    15061.95    198.75 o 
   7  -2   3     5679.72     6432.34     89.84 o 
   8  -2   3      103.02      139.30     12.93 o 
   9  -2   3      387.76      528.15     27.01 o 
  10  -2   3      382.46      529.80     40.11 o 
  11  -2   3      261.18      289.86     28.08 o 
  12  -2   3      389.70      523.18     38.39 o 
  13  -2   3      151.25      147.41     30.70 o 
  14  -2   3        4.49        3.44     31.32 o 
  15  -2   3      117.76      188.54     50.79 o 
  16  -2   3      261.20      288.50     58.74 o 
 -15  -1   3        5.74        6.26     37.92 o 
 -14  -1   3       71.45       45.47     38.93 o 
 -13  -1   3       51.54       23.17     34.96 o 
 -12  -1   3       23.10       41.19     62.41 o 
 -11  -1   3     1216.59     1346.00     72.28 o 
 -10  -1   3      306.87      241.38     32.16 o 
  -9  -1   3      321.87      333.51     27.99 o 
  -8  -1   3      747.63      617.17     24.29 o 
  -7  -1   3     7270.80     7486.71     88.18 o 
  -6  -1   3       15.76       96.47     11.32 o 
  -5  -1   3        7.30       64.33     20.07 o 
  -4  -1   3    16858.35    17691.92    208.51 o 
  -3  -1   3        4.31       10.76      5.76 o 
  -2  -1   3     1523.67     1461.05     28.71 o 
  -1  -1   3     5039.15     4093.35     68.30 o 
   0  -1   3      719.81      618.43     21.94 o 
   1  -1   3     2540.35     1799.82     41.93 o 
   2  -1   3    23138.86    20310.67   1993.34 o 
   3  -1   3     6330.28     4847.61    135.80 o 
   4  -1   3    12826.58    13735.76    206.21 o 
   5  -1   3      181.78      549.24     38.82 o 
   6  -1   3       43.92       95.23     10.86 o 
   7  -1   3    11515.93    11553.93    133.64 o 
   8  -1   3     3057.15     3317.76     52.29 o 
   9  -1   3     5016.49     5229.57     74.74 o 
  10  -1   3        2.19       35.44     14.72 o 
  11  -1   3     1352.01     1198.85     42.01 o 
  12  -1   3     3309.10     3387.96     95.97 o 
  13  -1   3      531.57      294.66     56.25 o 
  14  -1   3     1041.86     1072.84     61.95 o 
  15  -1   3       12.81      -33.34     36.58 o 
  16  -1   3       63.77       21.56     40.62 o 
 -14   0   3        5.75       27.82     33.14 o 
 -13   0   3       82.24      138.69     44.86 o 
 -12   0   3      120.04      116.19     31.48 o 
 -11   0   3      672.26      662.84     85.88 o 
 -10   0   3       80.93      130.47     33.86 o 
  -9   0   3     1097.13      978.51     66.88 o 
  -8   0   3      371.71      445.75     24.40 o 
  -7   0   3        1.58        9.68      9.08 o 
  -6   0   3     1686.41     1791.50     32.46 o 
  -5   0   3     1092.96      890.85     21.29 o 
  -4   0   3     5118.13     6088.15     80.33 o 
  -3   0   3     1078.00     1012.97     23.33 o 
  -2   0   3     3972.36     3708.24     69.38 o 
  -1   0   3      387.94      293.76     12.11 o 
   0   0   3    16844.56    22989.95    550.34 o 
   1   0   3    35154.54    39001.68    565.93 o 
   2   0   3    23614.07    21742.30    537.06 o 
   3   0   3     4416.34     5134.02    141.59 o 
   4   0   3     1511.86     1280.98     51.73 o 
   5   0   3     2027.31     1820.27     35.43 o 
   6   0   3      666.88      913.67     20.75 o 
   7   0   3     1065.30     1234.03     26.26 o 
   8   0   3      118.11      189.06     14.71 o 
   9   0   3     2412.38     2438.74     40.43 o 
  10   0   3      230.98      327.91     23.33 o 
  11   0   3     1196.52     1390.15     44.16 o 
  12   0   3     2303.04     2719.74    125.48 o 
  13   0   3       36.84       77.41     35.36 o 
  14   0   3      104.53       48.78     30.77 o 
  15   0   3        5.40       20.23     29.02 o 
  16   0   3      665.70      823.10     63.45 o 
 -14   1   3        4.67       10.91     36.31 o 
 -13   1   3      258.70      240.47     40.46 o 
 -12   1   3      128.15      163.69     34.69 o 
 -11   1   3      245.29      182.60     33.11 o 
 -10   1   3      386.60      335.33     39.46 o 
  -9   1   3     1176.98     1103.02     44.06 o 
  -8   1   3     2433.24     2300.12     46.87 o 
  -7   1   3     3166.09     3201.56     55.16 o 
  -6   1   3      659.58      649.66     19.21 o 
  -5   1   3        3.15       94.14      9.44 o 
  -4   1   3     7073.77     7805.32    100.46 o 
  -3   1   3     2972.84     2836.63     47.17 o 
  -2   1   3     2880.79     2509.52     42.12 o 
  -1   1   3      151.31      668.55     36.83 o 
   0   1   3     1290.11     2024.26     42.34 o 
   1   1   3    17752.04    18993.96    467.81 o 
   2   1   3     2324.98     1713.63     54.09 o 
   3   1   3     1185.92     1486.43     51.73 o 
   4   1   3      543.19      647.79     22.69 o 
   5   1   3      569.04      689.80     33.96 o 
   6   1   3      329.16      409.22     15.53 o 
   7   1   3     4270.08     4151.43     56.97 o 
   8   1   3     2668.76     2890.80     42.69 o 
   9   1   3      321.18      383.61     16.74 o 
  10   1   3      956.80      881.22     24.79 o 
  11   1   3        6.37       -4.51     12.72 o 
  12   1   3     1420.22     1234.93     57.58 o 
  13   1   3       53.22       11.25     22.16 o 
  14   1   3      991.91     1032.59     75.38 o 
  15   1   3        2.56      -22.44     21.57 o 
  16   1   3        3.45       38.19     33.65 o 
 -14   2   3       28.11       41.22     35.16 o 
 -13   2   3       35.41       67.94     47.02 o 
 -12   2   3      225.77      171.84     32.28 o 
 -11   2   3      552.75      444.25     75.87 o 
 -10   2   3     1960.87     1861.92     60.48 o 
  -9   2   3     1245.49     1307.70     58.90 o 
  -8   2   3       15.77       -7.45     11.97 o 
  -7   2   3      951.12      851.50     28.72 o 
  -6   2   3     3624.71     3748.76     66.66 o 
  -5   2   3      118.20      139.46     14.38 o 
  -4   2   3     2665.33     3122.32     53.25 o 
  -3   2   3      448.94      660.99     33.50 o 
  -2   2   3       11.91       21.84      4.84 o 
  -1   2   3      357.55      651.51     14.15 o 
   0   2   3      311.76      353.10     12.48 o 
   1   2   3       43.29      114.85      9.63 o 
   2   2   3     2912.20     3099.22     85.41 o 
   3   2   3     4186.98     4269.51     85.36 o 
   4   2   3     2250.35     2793.89     45.21 o 
   5   2   3     2301.68     1959.73     37.15 o 
   6   2   3     1512.23     1519.70     33.26 o 
   7   2   3      499.50      804.54     22.55 o 
   8   2   3        9.06       13.67      7.71 o 
   9   2   3     1449.19     1660.02     31.74 o 
  10   2   3      702.77      870.99     24.67 o 
  11   2   3      126.71      140.57     15.32 o 
  12   2   3      384.62      510.53     86.89 o 
  13   2   3       21.94       25.98     22.23 o 
  14   2   3      486.53      370.35     45.50 o 
  15   2   3        3.62       20.61     29.74 o 
  16   2   3      583.94      558.34     55.26 o 
 -14   3   3      546.97      530.13     73.83 o 
 -13   3   3       64.35       47.33     26.52 o 
 -12   3   3       10.33       -4.76     20.52 o 
 -11   3   3       68.15       71.77     21.28 o 
 -10   3   3     1455.61     1482.89    103.14 o 
  -9   3   3        1.00       18.43     15.30 o 
  -8   3   3     1566.48     1502.50     48.93 o 
  -7   3   3      271.85      283.08     22.17 o 
  -6   3   3      387.86      330.88     18.34 o 
  -5   3   3      904.27     1139.55     28.73 o 
  -4   3   3      601.16      581.67     33.14 o 
  -3   3   3    12985.91    11559.00    156.44 o 
  -2   3   3       21.25       20.82      4.14 o 
  -1   3   3     7998.53     7315.70    124.18 o 
   0   3   3        9.62       15.35      3.25 o 
   1   3   3      860.22      934.89     32.67 o 
   2   3   3    22585.16    21209.04    267.28 o 
   3   3   3    12827.26    10994.49    188.50 o 
   4   3   3     3728.95     3533.83     53.91 o 
   5   3   3      125.76      168.60     11.35 o 
   6   3   3      259.31      172.50     17.54 o 
   7   3   3     3837.42     3606.75     55.51 o 
   8   3   3     1966.30     1719.98     32.21 o 
   9   3   3      494.29      675.18     20.15 o 
  10   3   3      311.05      276.69     17.18 o 
  11   3   3      245.54      293.58     31.11 o 
  12   3   3     2158.51     1986.64     54.48 o 
  13   3   3      500.78      591.93     57.49 o 
  14   3   3      670.58      649.71     51.92 o 
  15   3   3      124.27      200.84    114.44 o 
  16   3   3       19.85       -5.42     29.01 o 
  17   3   3       94.97       94.37     38.65 o 
 -13   4   3        5.22       25.10     23.77 o 
 -12   4   3      617.29      529.47     39.29 o 
 -11   4   3       28.92       24.62     24.47 o 
 -10   4   3      412.29      489.80     33.50 o 
  -9   4   3      606.12      839.61     97.98 o 
  -8   4   3      105.47      140.16     19.39 o 
  -7   4   3      746.85      652.55     50.05 o 
  -6   4   3     2311.09     2783.13     63.21 o 
  -5   4   3     1994.06     1952.93     47.15 o 
  -4   4   3        5.46      106.15     16.28 o 
  -3   4   3      115.11      195.33     22.15 o 
  -2   4   3     3256.14     2886.18     43.45 o 
  -1   4   3    12033.81    11315.85    135.39 o 
   0   4   3    13070.55    12360.96    383.45 o 
   1   4   3     6272.94     5519.10     91.87 o 
   2   4   3    20393.41    22339.66    409.52 o 
   3   4   3       42.81       18.41      7.93 o 
   4   4   3      798.79      511.38     14.53 o 
   5   4   3       46.72       51.93      7.69 o 
   6   4   3      349.72      243.78     21.91 o 
   7   4   3      929.88      869.72     21.68 o 
   8   4   3       11.15       12.02      7.84 o 
   9   4   3      281.67      221.78     13.60 o 
  10   4   3     4531.21     4848.34     77.80 o 
  11   4   3      462.78      507.43     25.73 o 
  12   4   3      254.68      440.06     26.31 o 
  13   4   3        0.74       27.28     19.82 o 
  14   4   3      103.13       70.58     29.44 o 
  15   4   3      735.17      661.15     55.77 o 
  16   4   3      185.14      192.58     41.01 o 
  17   4   3      348.08      317.50     56.08 o 
 -13   5   3       23.35       13.50     23.38 o 
 -12   5   3       45.91       38.89     22.13 o 
 -11   5   3       47.03       57.96     20.37 o 
 -10   5   3     1510.16     1427.24     51.09 o 
  -9   5   3     1359.06     1197.79     83.40 o 
  -8   5   3      365.16      309.87     40.81 o 
  -7   5   3      951.43      737.89     35.62 o 
  -6   5   3      198.64      131.55     22.45 o 
  -5   5   3      143.35      152.01      9.66 o 
  -4   5   3      614.79      618.43     26.39 o 
  -3   5   3    11178.73    11034.34    138.67 o 
  -2   5   3     1262.31     1225.86     34.63 o 
  -1   5   3    10068.29     9245.62    112.38 o 
   0   5   3      583.45     1127.28     22.66 o 
   1   5   3     3372.92     3892.72    116.70 o 
   2   5   3    19038.11    19541.54    257.78 o 
   3   5   3     6963.36     5161.14     97.93 o 
   4   5   3      321.26      323.97     25.17 o 
   5   5   3      279.67      137.54     15.84 o 
   6   5   3       60.19       26.32      8.18 o 
   7   5   3      861.20      681.08     27.57 o 
   8   5   3    10968.95    11634.27    165.29 o 
   9   5   3     3116.64     2945.07     53.31 o 
  10   5   3     1457.05     1243.28     47.80 o 
  11   5   3      117.54       99.76     16.38 o 
  12   5   3      473.56      460.59     26.86 o 
  13   5   3     3713.08     4515.41    126.63 o 
  14   5   3     1159.07     1194.09     91.54 o 
  15   5   3      727.51      764.47     79.28 o 
  16   5   3        6.14       17.99     43.51 o 
  17   5   3       38.02      -48.23     45.27 o 
 -13   6   3        4.54        0.14     19.47 o 
 -12   6   3      153.81      127.10     23.15 o 
 -11   6   3      558.24      605.63     49.65 o 
 -10   6   3      171.72      131.12     26.55 o 
  -9   6   3      658.07      811.61     42.18 o 
  -8   6   3      407.76      475.20     25.18 o 
  -7   6   3      841.54      777.97     64.70 o 
  -6   6   3      111.09      116.58     26.04 o 
  -5   6   3     7955.57     7931.58    185.35 o 
  -4   6   3      365.10      351.77     21.00 o 
  -3   6   3      613.41      628.59     25.82 o 
  -2   6   3        0.60        5.45      9.93 o 
  -1   6   3     4885.06     4294.13     51.99 o 
   0   6   3     4372.14     3660.59     73.08 o 
   1   6   3     2690.47     2562.05     55.87 o 
   2   6   3     1878.82     2915.62     75.68 o 
   3   6   3    12912.58    13780.43    163.80 o 
   4   6   3     5282.68     4797.04     83.28 o 
   5   6   3      351.30      309.79     22.72 o 
   6   6   3     7038.86     8138.75    115.21 o 
   7   6   3     5736.50     5362.14     84.41 o 
   8   6   3        2.58        5.13      9.86 o 
   9   6   3     1336.50     1337.31     45.15 o 
  10   6   3     2301.34     2190.21     52.47 o 
  11   6   3     2066.79     1792.54     49.90 o 
  12   6   3      718.39      881.97     38.81 o 
  13   6   3       22.42       72.78     21.78 o 
  14   6   3      254.75      241.88     35.16 o 
  15   6   3     1282.05     1098.97     91.14 o 
  16   6   3       70.55       31.66     43.51 o 
  17   6   3      250.62      197.09     64.53 o 
 -12   7   3      100.08      127.76     46.25 o 
 -11   7   3      132.84      107.29     42.71 o 
 -10   7   3      249.29      156.36     42.51 o 
  -9   7   3      595.46      533.48     52.32 o 
  -8   7   3       75.36       88.26     29.55 o 
  -7   7   3     4394.52     4303.61    159.91 o 
  -6   7   3      238.23      285.02     34.26 o 
  -5   7   3      179.39      168.55     37.05 o 
  -4   7   3        8.15       32.77     17.36 o 
  -3   7   3    15424.52    16086.68    285.37 o 
  -2   7   3     1546.06     1698.36     31.77 o 
  -1   7   3     4884.76     4260.65     52.02 o 
   0   7   3     2106.53     2000.34     49.41 o 
   1   7   3     4160.62     4057.44     80.90 o 
   2   7   3    22192.91    21832.07    425.63 o 
   3   7   3      120.94      321.90     16.21 o 
   4   7   3     3972.17     4207.58     64.71 o 
   5   7   3     1815.17     1392.32     51.14 o 
   6   7   3        7.02       28.74     11.30 o 
   7   7   3       66.83       51.54      7.97 o 
   8   7   3     3316.93     3371.70     61.87 o 
   9   7   3     2640.10     2568.71     54.67 o 
  10   7   3     1301.81     1079.55     36.22 o 
  11   7   3       20.00        2.69     14.12 o 
  12   7   3      621.93      573.96     62.12 o 
  13   7   3     3246.29     4014.40     86.89 o 
  14   7   3       65.28       86.41     23.01 o 
  15   7   3       81.81       57.18     30.53 o 
  16   7   3      114.02       -0.88     40.01 o 
  17   7   3       22.25       36.71     49.91 o 
 -12   8   3      356.70      402.38     62.91 o 
 -11   8   3      360.42      406.84     57.64 o 
 -10   8   3      252.69      225.81     45.76 o 
  -9   8   3      158.94      218.17     49.68 o 
  -8   8   3       37.59       89.78     42.10 o 
  -7   8   3      756.66      761.48    103.53 o 
  -6   8   3      321.58      213.07     41.33 o 
  -5   8   3     2133.59     2023.74     75.05 o 
  -4   8   3     2542.39     2019.07     70.26 o 
  -3   8   3       94.24      126.57     25.33 o 
  -2   8   3      789.18      782.89     21.20 o 
  -1   8   3     2781.74     2897.85     55.70 o 
   0   8   3     4477.76     4120.36     84.42 o 
   1   8   3       52.52        1.77     14.05 o 
   2   8   3      575.63      574.20     33.25 o 
   3   8   3      728.85      900.39     27.24 o 
   4   8   3      378.80      414.96     16.68 o 
   5   8   3       17.97       -1.66      7.08 o 
   6   8   3     3741.33     3855.75     77.80 o 
   7   8   3     1104.70      680.00     30.46 o 
   8   8   3      163.02      201.75     16.65 o 
   9   8   3      725.76      778.31     36.64 o 
  10   8   3      372.04      461.72     37.17 o 
  11   8   3     2428.25     2555.97     60.15 o 
  12   8   3      592.64      782.69     36.68 o 
  13   8   3       68.14      128.24     22.57 o 
  14   8   3       17.03       62.45     23.76 o 
  15   8   3       86.34       20.20     22.36 o 
  16   8   3       18.75       83.86     46.14 o 
 -11   9   3       42.10       50.82     42.73 o 
 -10   9   3      195.53      153.27     43.76 o 
  -9   9   3     2225.04     2111.38    168.37 o 
  -8   9   3      215.32      231.40     40.04 o 
  -7   9   3      620.38      641.69     62.04 o 
  -6   9   3      108.87       58.90     48.36 o 
  -5   9   3      546.62      667.05     45.73 o 
  -4   9   3     2182.52     2361.07    209.72 o 
  -3   9   3     6495.53     6505.78    154.69 o 
  -2   9   3     8340.21     8533.84    112.29 o 
  -1   9   3     1084.56     1056.47     28.12 o 
   0   9   3      953.02      911.06     34.81 o 
   1   9   3     2216.35     2408.50     59.28 o 
   2   9   3      810.30      644.95     29.42 o 
   3   9   3     3039.94     3179.55     64.25 o 
   4   9   3     1901.98     2100.52     45.38 o 
   5   9   3     1398.80     1355.26     37.02 o 
   6   9   3       39.23      111.86     27.03 o 
   7   9   3     2234.10     2205.67     56.43 o 
   8   9   3     3134.18     3023.39    104.20 o 
   9   9   3     2476.99     2327.50     56.04 o 
  10   9   3      670.90      588.53     48.05 o 
  11   9   3      214.65      112.64     18.74 o 
  12   9   3      171.11      174.67     31.84 o 
  13   9   3      428.57      533.70     34.22 o 
  14   9   3      177.85      210.01     54.47 o 
  15   9   3      186.09      168.90     25.63 o 
  16   9   3       31.62       -2.28     29.32 o 
 -11  10   3      206.01      392.42    146.78 o 
 -10  10   3       45.66       30.76     37.79 o 
  -9  10   3       61.45       75.10     37.53 o 
  -8  10   3        4.48       34.21     31.85 o 
  -7  10   3      736.43      833.27     59.78 o 
  -6  10   3      478.64      466.29     44.39 o 
  -5  10   3      132.80      184.59     30.20 o 
  -4  10   3     1394.94     1394.11     41.41 o 
  -3  10   3     1391.77     1482.14     75.54 o 
  -2  10   3     2271.25     2288.58     41.21 o 
  -1  10   3      925.24     1081.24     23.43 o 
   0  10   3     7269.64     7317.68    137.47 o 
   1  10   3      565.88      641.42     31.66 o 
   2  10   3     2734.50     2625.73     65.19 o 
   3  10   3       34.43      108.58     22.44 o 
   4  10   3      280.13      226.27     11.75 o 
   5  10   3       79.60       31.23      9.27 o 
   6  10   3      348.14      432.42     24.42 o 
   7  10   3      560.81      550.26     28.97 o 
   8  10   3      556.92      661.11     34.84 o 
   9  10   3       28.65       44.54     18.37 o 
  10  10   3      120.40      234.26     34.96 o 
  11  10   3      928.56      997.59     35.75 o 
  12  10   3      111.63       75.34     20.41 o 
  13  10   3       57.45       39.13     19.33 o 
  14  10   3      122.36      129.32     24.99 o 
  15  10   3        3.07        5.77     18.99 o 
  16  10   3      567.28      492.10     40.35 o 
 -10  11   3        9.59       18.56     39.70 o 
  -9  11   3      676.98      681.11     77.23 o 
  -8  11   3     1279.35     1334.83    144.15 o 
  -7  11   3      251.48      134.24     36.28 o 
  -6  11   3      438.49      418.95     44.38 o 
  -5  11   3      135.67       54.30     25.04 o 
  -4  11   3     1648.57     1721.70     47.90 o 
  -3  11   3       65.48       78.58     20.98 o 
  -2  11   3     1254.04     1226.03     56.66 o 
  -1  11   3      165.33      169.20     14.46 o 
   0  11   3      364.96      352.34     35.27 o 
   1  11   3       10.10       31.56     15.36 o 
   2  11   3      658.98      653.78     49.69 o 
   3  11   3     5680.30     6248.96    122.54 o 
   4  11   3      107.77      157.21     11.71 o 
   5  11   3      111.45      185.47     12.88 o 
   6  11   3      965.17      869.97     33.43 o 
   7  11   3       58.20       44.49     15.08 o 
   8  11   3      828.40      784.64     36.66 o 
   9  11   3       16.82       16.52     17.10 o 
  10  11   3       14.23       31.25     19.51 o 
  11  11   3       10.32       28.75     20.93 o 
  12  11   3        3.55       15.69     14.28 o 
  13  11   3      482.34      584.18     32.43 o 
  14  11   3      251.43      334.79     37.26 o 
  15  11   3       12.52       11.35     25.01 o 
  16  11   3        4.57       30.78     25.20 o 
  -9  12   3       92.41       80.60     90.94 o 
  -8  12   3        1.36      -19.43     31.50 o 
  -7  12   3       32.75      -19.67     28.03 o 
  -6  12   3       29.73       55.53     29.18 o 
  -5  12   3       41.56       43.46     26.27 o 
  -4  12   3      405.57      352.37     24.64 o 
  -3  12   3      110.08      101.13     27.38 o 
  -2  12   3      780.38      806.51     42.07 o 
  -1  12   3      706.54      732.63     50.96 o 
   0  12   3      863.63      827.77     39.01 o 
   1  12   3     1717.98     1699.23     58.56 o 
   2  12   3      174.18       86.24     19.33 o 
   3  12   3      414.63      351.29     63.02 o 
   4  12   3      459.74      473.44     17.46 o 
   5  12   3     1183.72     1165.25     30.60 o 
   6  12   3        4.72       -4.37     12.90 o 
   7  12   3      497.29      516.63     46.73 o 
   8  12   3      471.82      410.82     29.71 o 
   9  12   3     1647.85     1626.93     55.52 o 
  10  12   3      705.17      921.38     71.18 o 
  11  12   3      675.66      559.33     40.96 o 
  12  12   3      890.08      627.12     65.37 o 
  13  12   3        0.06       -5.60     25.21 o 
  14  12   3      452.36      522.75     80.57 o 
  15  12   3      101.94      152.28     21.77 o 
  -8  13   3      554.02      459.18     56.80 o 
  -7  13   3       48.60       51.69     33.18 o 
  -6  13   3       85.01       50.14     53.35 o 
  -5  13   3      138.89      151.26     32.47 o 
  -4  13   3        6.71       22.89     16.94 o 
  -3  13   3      417.03      307.29     66.62 o 
  -2  13   3      737.22      732.71     62.54 o 
  -1  13   3      226.32      188.79     52.34 o 
   0  13   3        0.59      -21.95     16.60 o 
   1  13   3     1156.60     1217.14     47.45 o 
   2  13   3      252.81      260.58     27.49 o 
   3  13   3     1584.02     1710.83     55.98 o 
   4  13   3       95.13      105.19     11.86 o 
   5  13   3     1722.80     1757.90     67.51 o 
   6  13   3      183.98      202.34     24.29 o 
   7  13   3     1375.95     1273.19     44.24 o 
   8  13   3      215.67      222.33     24.65 o 
   9  13   3       92.84       74.55     21.25 o 
  10  13   3        0.12       24.63     20.90 o 
  11  13   3       15.83        1.89     21.81 o 
  12  13   3      203.14      192.99     33.26 o 
  13  13   3      187.30      126.31     32.78 o 
  14  13   3      550.52      602.77     50.95 o 
  15  13   3       78.01      112.30     39.11 o 
  -7  14   3       13.54      -14.39     33.63 o 
  -6  14   3     1569.08     1795.08     85.43 o 
  -5  14   3       55.44       62.36     46.98 o 
  -4  14   3      151.23      186.25     23.82 o 
  -3  14   3       55.30       49.58     25.08 o 
  -2  14   3      292.52      303.93     70.26 o 
  -1  14   3     1337.99     1221.30    103.73 o 
   0  14   3      847.42      920.47     89.39 o 
   1  14   3     1116.66     1114.39     61.88 o 
   2  14   3       84.65       53.64     25.20 o 
   3  14   3      266.84      246.13     21.54 o 
   4  14   3      824.89      861.63     48.78 o 
   5  14   3     1587.47     1692.00     46.82 o 
   6  14   3      472.48      513.36     48.68 o 
   7  14   3      107.23      125.92     21.19 o 
   8  14   3       54.19       45.76     21.90 o 
   9  14   3      126.32      131.99     24.88 o 
  10  14   3      392.06      402.31     35.60 o 
  11  14   3       24.27       73.77     26.23 o 
  12  14   3      237.13      161.40     33.07 o 
  13  14   3       15.72      -29.99     25.60 o 
  14  14   3      583.43      701.59     55.92 o 
  -6  15   3       14.93       13.92     33.78 o 
  -5  15   3       10.14       21.50     30.52 o 
  -4  15   3       11.32        4.94     20.32 o 
  -3  15   3      713.40      743.08     72.48 o 
  -2  15   3      989.61      935.09    101.31 o 
  -1  15   3      210.11      228.62     63.52 o 
   0  15   3     1659.04     1451.47    113.57 o 
   1  15   3      325.71      410.69     66.21 o 
   2  15   3     1435.66     1459.61    119.00 o 
   3  15   3     1149.93     1178.70     76.23 o 
   4  15   3     1208.04      978.03     46.69 o 
   5  15   3       20.25       34.11     17.65 o 
   6  15   3     1030.79      961.23     56.76 o 
   7  15   3      274.55      350.58     28.28 o 
   8  15   3      201.52      240.04     30.25 o 
   9  15   3       63.78       63.78     22.79 o 
  10  15   3       90.86       62.27     23.68 o 
  11  15   3       25.63        3.77     25.12 o 
  12  15   3      377.16      358.54     40.37 o 
  13  15   3      564.44      597.14     50.11 o 
  14  15   3        1.83      -20.58     31.14 o 
  -5  16   3        2.72       18.51     32.17 o 
  -4  16   3      206.59      187.19     33.68 o 
  -3  16   3        6.15       10.58     57.79 o 
  -2  16   3      217.57      207.40     65.81 o 
  -1  16   3      741.37      920.47    102.25 o 
   0  16   3      410.70      359.50     70.32 o 
   1  16   3      449.06      600.78     80.02 o 
   2  16   3      252.76      240.87     23.92 o 
   3  16   3      142.14      174.43     37.05 o 
   4  16   3     2948.92     3089.47    205.65 o 
   5  16   3       15.46       23.60     22.24 o 
   6  16   3      715.68      717.68     36.81 o 
   7  16   3       10.18       19.63     19.35 o 
   8  16   3       92.86       68.11     22.36 o 
   9  16   3        5.71       29.42     22.44 o 
  10  16   3      114.76       97.38     27.46 o 
  11  16   3       14.04       54.33     27.38 o 
  12  16   3      177.87      121.12     31.93 o 
  13  16   3       62.12       48.95     47.78 o 
  -4  17   3      342.07      224.12     43.48 o 
  -3  17   3      260.65      153.31     71.60 o 
  -2  17   3      254.47      243.37     76.45 o 
  -1  17   3       17.57       25.39     53.62 o 
   0  17   3      358.60      456.43     82.25 o 
   1  17   3        8.66        6.20     49.31 o 
   2  17   3      545.13      517.36     37.31 o 
   3  17   3        1.10      -12.60     30.55 o 
   4  17   3       17.74       35.94     24.46 o 
   5  17   3      232.08      219.63     32.44 o 
   6  17   3      140.92      144.84     22.58 o 
   7  17   3      522.02      492.12     33.97 o 
   8  17   3      166.36      164.50     26.86 o 
   9  17   3      554.71      491.54     38.32 o 
  10  17   3        5.55        6.10     23.05 o 
  11  17   3        8.62       11.42     27.76 o 
  12  17   3        1.23       -8.57     28.36 o 
  -2  18   3      108.55       27.21     61.77 o 
  -1  18   3       56.92       42.10     61.23 o 
   0  18   3      264.94      351.89     81.10 o 
   1  18   3      198.81      153.51     30.33 o 
   2  18   3       56.90       64.93     29.37 o 
   3  18   3        9.35       10.64     28.90 o 
   4  18   3      854.99     1063.57    205.11 o 
   5  18   3      313.73      291.09     37.49 o 
   6  18   3        3.10       -6.93     25.95 o 
   7  18   3       14.00       10.92     21.71 o 
   8  18   3      363.79      406.69     35.14 o 
   9  18   3      202.42      244.13     34.14 o 
  10  18   3       13.69        3.10     26.77 o 
  11  18   3      434.35      375.19     91.91 o 
   0  19   3      178.80      218.70    122.70 o 
   1  19   3       12.62        8.02     29.03 o 
   2  19   3      673.69      719.27     55.10 o 
   3  19   3        6.06      -11.92     30.04 o 
   4  19   3       50.14       69.13     32.97 o 
   5  19   3        2.51       20.87     36.68 o 
   6  19   3      202.49      240.09     38.26 o 
   7  19   3     1117.54     1174.51     67.74 o 
   8  19   3       11.54       45.26     23.93 o 
   9  19   3      357.78      440.32     38.34 o 
   3  20   3       15.57        2.96     31.32 o 
   4  20   3      468.54      465.05     52.61 o 
   5  20   3      821.12      735.49     99.36 o 
   6  20   3       15.02       35.78     32.13 o 
  -4 -19   4      116.23       52.63     31.14 o 
  -3 -19   4      148.56      122.26     31.46 o 
  -2 -19   4        1.02       31.78     31.20 o 
  -1 -19   4      431.47      578.44    137.82 o 
  -7 -18   4       64.67       75.75     33.46 o 
  -6 -18   4        2.06       18.63     30.13 o 
  -5 -18   4      154.61      190.41     35.56 o 
  -4 -18   4       64.62       45.72     24.55 o 
  -3 -18   4      351.63      368.53     33.19 o 
  -2 -18   4       27.05      109.13     27.43 o 
  -1 -18   4      581.97      582.44     40.98 o 
   0 -18   4        0.12        0.51     24.82 o 
   1 -18   4      209.01      243.82     36.03 o 
   2 -18   4        1.10      -25.11     26.96 o 
   3 -18   4      837.80      836.90     54.03 o 
  -9 -17   4        1.41      -26.45     40.96 o 
  -8 -17   4       29.02       47.49     33.19 o 
  -7 -17   4       22.63       61.36     26.32 o 
  -6 -17   4      456.86      408.23     35.66 o 
  -5 -17   4      405.80      533.30     37.49 o 
  -4 -17   4       61.11       26.56     22.56 o 
  -3 -17   4      316.52      324.38     29.79 o 
  -2 -17   4       75.89       52.63     21.84 o 
  -1 -17   4      310.12      302.30     39.47 o 
   0 -17   4       28.85       30.86     21.15 o 
   1 -17   4      278.55      316.98     29.53 o 
   2 -17   4       54.01       61.22     23.60 o 
   3 -17   4        7.36        7.30     22.43 o 
   4 -17   4      166.80      108.14     41.34 o 
   5 -17   4      191.81      218.03     38.74 o 
 -10 -16   4      101.66      105.22     38.53 o 
  -9 -16   4      169.22      152.76     37.37 o 
  -8 -16   4       87.39       69.42     26.98 o 
  -7 -16   4      300.00      293.71     32.16 o 
  -6 -16   4       26.15       27.24     22.27 o 
  -5 -16   4      281.82      288.93     29.39 o 
  -4 -16   4      333.20      239.63     27.28 o 
  -3 -16   4     1265.63     1263.69     67.37 o 
  -2 -16   4       11.21        3.94     18.10 o 
  -1 -16   4     1247.42     1175.50     52.78 o 
   0 -16   4       11.14       10.33     18.78 o 
   1 -16   4       40.08       51.29     20.40 o 
   2 -16   4      253.20      224.52     26.33 o 
   3 -16   4      296.12      273.36     29.21 o 
   4 -16   4      700.50      750.15     41.12 o 
   5 -16   4        6.05       -9.52     28.86 o 
   6 -16   4       87.20      105.46     44.16 o 
 -11 -15   4      334.08      301.36     81.92 o 
 -10 -15   4      431.70      355.19     54.18 o 
  -9 -15   4      342.51      380.23     38.90 o 
  -8 -15   4      277.33      319.69     36.39 o 
  -7 -15   4      127.94       95.60     25.13 o 
  -6 -15   4      111.93      124.04     25.22 o 
  -5 -15   4      995.86     1025.10     54.35 o 
  -4 -15   4        6.13       12.76     18.48 o 
  -3 -15   4      302.30      308.96     26.72 o 
  -2 -15   4       75.46       68.38     17.51 o 
  -1 -15   4      930.48     1077.62     40.25 o 
   0 -15   4      405.39      347.29     25.12 o 
   1 -15   4     1035.13     1019.96     40.37 o 
   2 -15   4      830.06      773.86     37.01 o 
   3 -15   4       23.82       12.26     18.49 o 
   4 -15   4      584.51      534.40     46.91 o 
   5 -15   4       29.22       22.85     26.25 o 
   6 -15   4     1403.91     1442.91     64.36 o 
   7 -15   4        1.21       28.40     37.35 o 
 -12 -14   4      388.21      381.20     33.08 o 
 -11 -14   4      346.08      298.56     25.61 o 
 -10 -14   4      298.57      359.42     37.99 o 
  -9 -14   4      386.02      408.51     36.46 o 
  -8 -14   4       35.57       37.79     23.26 o 
  -7 -14   4     2424.27     2572.48     69.88 o 
  -6 -14   4      463.72      457.31     54.83 o 
  -5 -14   4       13.91       21.01     18.84 o 
  -4 -14   4        1.17       -8.05     19.44 o 
  -3 -14   4     1148.55     1049.43     40.00 o 
  -2 -14   4     3154.40     3058.93     62.81 o 
  -1 -14   4     1772.84     1728.44     48.62 o 
   0 -14   4     1113.26     1009.77     69.74 o 
   1 -14   4      718.87      690.92     33.15 o 
   2 -14   4     1369.96     1269.67     47.61 o 
   3 -14   4        7.72       -4.61     16.85 o 
   4 -14   4      692.25      641.78     41.43 o 
   5 -14   4       81.68       53.50     28.65 o 
   6 -14   4      104.07      112.68     28.46 o 
   7 -14   4       12.04       21.31     35.82 o 
   8 -14   4      278.30      396.71    108.08 o 
   9 -14   4      317.91      297.65     56.38 o 
 -12 -13   4      308.94      347.91     31.08 o 
 -11 -13   4      797.72      824.14     57.70 o 
 -10 -13   4       21.50       -3.91     17.37 o 
  -9 -13   4      212.54      193.16     31.70 o 
  -8 -13   4        0.64      -12.37     13.08 o 
  -7 -13   4       45.39       65.32     22.25 o 
  -6 -13   4        7.70       97.12     27.34 o 
  -5 -13   4     2397.29     2509.15     65.49 o 
  -4 -13   4      390.84      484.06     29.36 o 
  -3 -13   4        5.63       -2.72     14.54 o 
  -2 -13   4      248.87      207.83     21.24 o 
  -1 -13   4      368.56      398.38     27.47 o 
   0 -13   4     1847.85     1855.67     62.61 o 
   1 -13   4        0.98      105.29     16.14 o 
   2 -13   4     1162.24     1148.75     39.33 o 
   3 -13   4        8.56       -4.77     18.23 o 
   4 -13   4       66.97       83.78     23.09 o 
   5 -13   4      180.28      147.54     27.22 o 
   6 -13   4      399.15      429.10     54.35 o 
   7 -13   4      222.06      161.20     42.50 o 
   8 -13   4       61.36       21.53     35.29 o 
   9 -13   4        9.39       29.96     40.81 o 
  10 -13   4       55.30       60.13     46.65 o 
 -13 -12   4      400.57      375.46     57.55 o 
 -12 -12   4      208.72      234.26     31.93 o 
 -11 -12   4      129.77      121.68     22.94 o 
 -10 -12   4        9.90       43.39     17.31 o 
  -9 -12   4      168.29      154.84     20.70 o 
  -8 -12   4      109.55       99.50     17.73 o 
  -7 -12   4     1449.25     1304.59     39.94 o 
  -6 -12   4        3.13       24.80     12.01 o 
  -5 -12   4        2.82       17.76     18.19 o 
  -4 -12   4      261.83      355.87     25.38 o 
  -3 -12   4      104.40       86.67     18.64 o 
  -2 -12   4      906.83      832.62     32.37 o 
  -1 -12   4      688.52      672.82     29.80 o 
   0 -12   4        0.19       27.49     13.46 o 
   1 -12   4       17.38       53.47     14.21 o 
   2 -12   4      801.05      732.22     56.31 o 
   3 -12   4       11.43        3.69     16.86 o 
   4 -12   4     3234.55     3264.50     83.24 o 
   5 -12   4       21.57       44.16     20.92 o 
   6 -12   4      232.74      245.71     29.53 o 
   7 -12   4        5.19       15.69     28.80 o 
   8 -12   4       85.23       82.66     37.43 o 
   9 -12   4       78.24       11.48     36.17 o 
  10 -12   4       25.06       68.09     47.79 o 
 -13 -11   4       88.11      103.71     33.97 o 
 -12 -11   4      490.52      431.37     37.30 o 
 -11 -11   4      321.40      286.39     27.38 o 
 -10 -11   4        9.04       21.28     16.84 o 
  -9 -11   4     1078.05      944.36     37.50 o 
  -8 -11   4      131.61      108.21     17.89 o 
  -7 -11   4        0.79        8.52     13.33 o 
  -6 -11   4     2184.49     2135.09     46.67 o 
  -5 -11   4       50.55       98.46     22.62 o 
  -4 -11   4      200.12      195.32     14.15 o 
  -3 -11   4     1800.70     1699.45     45.62 o 
  -2 -11   4       88.43       74.65     14.75 o 
  -1 -11   4       72.86       47.80     13.80 o 
   0 -11   4     4506.48     4482.83     88.21 o 
   1 -11   4        2.48       83.72     14.98 o 
   2 -11   4       64.47       71.18     14.54 o 
   3 -11   4        5.80       -1.69     14.64 o 
   4 -11   4      108.78      112.09     21.53 o 
   5 -11   4      627.31      506.77     33.99 o 
   6 -11   4      179.72      116.58     34.04 o 
   7 -11   4       38.86       31.39     36.27 o 
   8 -11   4      165.51      202.61     47.93 o 
   9 -11   4       55.70        8.19     32.62 o 
  10 -11   4      118.39      131.53     52.30 o 
  11 -11   4       91.77        0.20     39.12 o 
 -13 -10   4     1096.81     1051.68     73.74 o 
 -12 -10   4       19.51       33.04     22.70 o 
 -11 -10   4      470.10      447.06     31.21 o 
 -10 -10   4       24.89       22.95     17.38 o 
  -9 -10   4        8.40       10.03     15.14 o 
  -8 -10   4      602.54      545.20     28.16 o 
  -7 -10   4     1151.72     1166.79     39.12 o 
  -6 -10   4       55.46       24.17     15.73 o 
  -5 -10   4       67.91      127.64     14.68 o 
  -4 -10   4        6.05        8.91      9.31 o 
  -3 -10   4      867.74      859.38     28.26 o 
  -2 -10   4      340.84      256.25     25.20 o 
  -1 -10   4       41.62       46.10     12.35 o 
   0 -10   4      617.65      648.37     26.28 o 
   1 -10   4      132.46      146.25     19.15 o 
   2 -10   4      123.64      144.96     17.90 o 
   3 -10   4     1556.09     1689.87     47.78 o 
   4 -10   4       40.96       39.44     16.54 o 
   5 -10   4      170.39      155.34     22.67 o 
   6 -10   4      789.36      702.35     67.59 o 
   7 -10   4      383.56      548.76     50.95 o 
   8 -10   4       15.60       -5.94     24.76 o 
   9 -10   4      433.62      378.77     56.78 o 
  10 -10   4        4.59       -5.81     31.87 o 
  11 -10   4       65.62       36.25     39.34 o 
  12 -10   4      650.67      804.84    128.25 o 
 -14  -9   4       75.35       75.13     40.90 o 
 -13  -9   4        2.88       26.09     38.43 o 
 -12  -9   4      743.02      735.77    105.52 o 
 -11  -9   4      454.38      378.03     33.70 o 
 -10  -9   4       56.84       40.23     24.69 o 
  -9  -9   4       28.59       95.67     17.92 o 
  -8  -9   4      519.80      484.49     26.51 o 
  -7  -9   4       45.63       40.22     13.33 o 
  -6  -9   4      632.06      620.15     26.08 o 
  -5  -9   4       65.05       66.54     12.60 o 
  -4  -9   4      192.86      192.37     15.62 o 
  -3  -9   4       11.52       18.63      9.14 o 
  -2  -9   4      612.35      550.65     23.30 o 
  -1  -9   4     1146.60     1075.10     21.99 o 
   0  -9   4        2.76       12.39      7.10 o 
   1  -9   4     1005.95      880.75     28.52 o 
   2  -9   4      341.42      664.28     61.13 o 
   3  -9   4      303.23      255.39     20.59 o 
   4  -9   4     1006.47      910.26     54.83 o 
   5  -9   4     4412.05     4117.77     93.28 o 
   6  -9   4      530.10      531.08     33.54 o 
   7  -9   4      170.63      195.56     18.35 o 
   8  -9   4      122.71       73.79     15.58 o 
   9  -9   4        1.22        1.91     13.57 o 
  10  -9   4      230.10      258.01     31.47 o 
  11  -9   4        1.32        5.64     16.23 o 
  12  -9   4       67.58       67.85     19.84 o 
  13  -9   4        4.21       48.30     46.64 o 
 -14  -8   4       74.21       60.65     42.31 o 
 -13  -8   4      377.23      278.72     49.45 o 
 -12  -8   4       65.81       37.10     32.94 o 
 -11  -8   4      327.67      241.80     28.43 o 
 -10  -8   4       47.62       29.28     16.43 o 
  -9  -8   4      244.24      260.75     22.69 o 
  -8  -8   4     1995.28     1874.85     61.16 o 
  -7  -8   4      361.90      382.58     22.77 o 
  -6  -8   4       43.77       46.70     12.65 o 
  -5  -8   4      988.83     1096.73     31.14 o 
  -4  -8   4     2672.55     2814.98     50.91 o 
  -3  -8   4      222.84      246.28     15.16 o 
  -2  -8   4      164.25      226.36     13.83 o 
  -1  -8   4      689.09      705.93     30.12 o 
   0  -8   4       32.48       62.51      8.65 o 
   1  -8   4     3881.02     4254.17     61.63 o 
   2  -8   4      982.80      974.72     23.47 o 
   3  -8   4     4727.16     4919.04     66.81 o 
   4  -8   4      213.37      276.28     21.09 o 
   5  -8   4       35.43       59.65     13.64 o 
   6  -8   4     2355.61     2349.04     50.77 o 
   7  -8   4     1016.76     1084.91     40.27 o 
   8  -8   4     1686.28     1608.74     51.98 o 
   9  -8   4        9.70        6.86     16.60 o 
  10  -8   4       33.20      -15.51     16.38 o 
  11  -8   4       25.45       15.44     21.10 o 
  12  -8   4      229.42      284.49     39.94 o 
  13  -8   4      394.22      478.81     69.88 o 
 -14  -7   4       14.08        2.65     30.64 o 
 -13  -7   4       50.43      126.85     31.66 o 
 -12  -7   4      938.51      867.99     51.35 o 
 -11  -7   4       67.13       19.58     21.10 o 
 -10  -7   4      835.41      686.52     49.97 o 
  -9  -7   4        0.52       42.15     14.00 o 
  -8  -7   4        3.43       31.02     12.39 o 
  -7  -7   4     2561.24     2458.23     46.56 o 
  -6  -7   4     8692.58     8656.67    109.27 o 
  -5  -7   4     1990.32     1912.88     37.16 o 
  -4  -7   4       23.01       33.39      9.82 o 
  -3  -7   4       19.10       12.57      7.87 o 
  -2  -7   4      403.29      402.14     20.67 o 
  -1  -7   4     3387.10     3155.35     50.07 o 
   0  -7   4     1818.99     1645.36     31.64 o 
   1  -7   4     4623.36     4332.88     62.09 o 
   2  -7   4      213.31      192.29     23.43 o 
   3  -7   4     1541.26     1552.64     35.73 o 
   4  -7   4     1500.98     1187.28     28.95 o 
   5  -7   4      917.67      820.58     29.17 o 
   6  -7   4     5546.09     5476.26    123.93 o 
   7  -7   4       86.36       28.79     14.94 o 
   8  -7   4      298.25      419.55     30.87 o 
   9  -7   4       69.55       82.71     19.46 o 
  10  -7   4     1402.26     1369.63     52.90 o 
  11  -7   4      657.14      638.93     49.13 o 
  12  -7   4      170.01      245.31     31.16 o 
  13  -7   4       16.72       21.93     25.91 o 
  14  -7   4      797.86      781.99    114.99 o 
 -14  -6   4       71.11       73.45     34.44 o 
 -13  -6   4       85.37       86.00     42.39 o 
 -12  -6   4      478.19      616.59     44.47 o 
 -11  -6   4       46.10       78.73     24.73 o 
 -10  -6   4      810.89      822.31     53.00 o 
  -9  -6   4      134.98      114.47     16.22 o 
  -8  -6   4     1872.55     1794.94     44.92 o 
  -7  -6   4      221.07      276.03     17.55 o 
  -6  -6   4      833.24      935.59     26.97 o 
  -5  -6   4     4504.77     4601.97     65.14 o 
  -4  -6   4       13.11       36.99      8.80 o 
  -3  -6   4     1226.70     1282.11     29.52 o 
  -2  -6   4     1061.63     1154.78     26.56 o 
  -1  -6   4     1448.76     1314.04     27.74 o 
   0  -6   4       87.33       89.40      9.15 o 
   1  -6   4     2428.43     2838.69     44.48 o 
   2  -6   4     8749.24     8742.76    123.26 o 
   3  -6   4     2375.24     2276.32     42.80 o 
   4  -6   4      878.01      803.48     23.04 o 
   5  -6   4      280.14      230.45     17.40 o 
   6  -6   4     4600.81     4226.51    102.14 o 
   7  -6   4      400.50      299.26     23.89 o 
   8  -6   4     5624.89     5752.14    117.70 o 
   9  -6   4     1283.82     1300.39     63.09 o 
  10  -6   4      349.56      310.09     33.11 o 
  11  -6   4       12.62       13.42     19.34 o 
  12  -6   4      249.52      194.69     30.80 o 
  13  -6   4     1208.81     1529.29    130.04 o 
  14  -6   4      206.60      222.83     35.25 o 
 -14  -5   4       54.49       29.11     44.76 o 
 -13  -5   4      119.77      101.51     33.44 o 
 -12  -5   4     1166.54     1163.79     54.94 o 
 -11  -5   4      705.98      781.86     45.28 o 
 -10  -5   4     4729.50     4834.44    107.69 o 
  -9  -5   4      804.26      776.76     35.22 o 
  -8  -5   4        3.51      111.36     14.00 o 
  -7  -5   4     3270.84     3411.80     61.59 o 
  -6  -5   4      250.35      193.16     13.42 o 
  -5  -5   4     1397.23     1366.54     27.84 o 
  -4  -5   4       94.21       57.80      9.17 o 
  -3  -5   4     2523.99     2906.81     48.49 o 
  -2  -5   4       34.91      104.05     13.46 o 
  -1  -5   4     5396.85     5371.35     73.34 o 
   0  -5   4     1684.14     1272.33     32.01 o 
   1  -5   4     1769.97     1705.72     30.72 o 
   2  -5   4        3.65       -0.39      6.00 o 
   3  -5   4       58.11       63.52      8.45 o 
   4  -5   4     3851.70     3625.24     59.64 o 
   5  -5   4       21.82       54.63     32.97 o 
   6  -5   4     3549.26     3261.82     84.52 o 
   7  -5   4      885.87      853.75     40.78 o 
   8  -5   4      122.53      139.65     43.45 o 
   9  -5   4      489.29      405.95     64.30 o 
  10  -5   4      721.87      774.87     40.59 o 
  11  -5   4       76.42       79.27     22.61 o 
  12  -5   4      503.89      595.29     42.34 o 
  13  -5   4      153.38      147.81     30.55 o 
  14  -5   4      123.90      104.25     29.12 o 
  15  -5   4       29.23       70.19     37.65 o 
 -14  -4   4      328.04      245.92     43.21 o 
 -13  -4   4      294.83      289.02     43.51 o 
 -12  -4   4      976.04     1055.36     62.90 o 
 -11  -4   4     1324.59     1299.30     52.91 o 
 -10  -4   4        5.28       14.01     17.72 o 
  -9  -4   4     1607.06     1676.75     47.03 o 
  -8  -4   4      205.71      156.45     15.38 o 
  -7  -4   4     2213.28     2427.59     41.66 o 
  -6  -4   4       60.65       29.93      8.47 o 
  -5  -4   4     5582.58     5998.01     98.14 o 
  -4  -4   4     2063.96     2258.83     37.64 o 
  -3  -4   4       12.58       26.05      6.39 o 
  -2  -4   4      175.77      135.45     13.49 o 
  -1  -4   4      125.22       59.07      7.57 o 
   0  -4   4      563.73      626.41     17.12 o 
   1  -4   4     1962.11     1982.11     54.96 o 
   2  -4   4     7341.97     7042.05    100.35 o 
   3  -4   4      162.54      360.21     42.94 o 
   4  -4   4      401.07      687.82     24.29 o 
   5  -4   4      651.06      747.24     33.73 o 
   6  -4   4     1789.42     1504.88     51.18 o 
   7  -4   4     1715.23     1432.67     52.22 o 
   8  -4   4     1191.56     1256.59     37.67 o 
   9  -4   4      178.12      204.30     24.20 o 
  10  -4   4      153.31      124.48     22.85 o 
  11  -4   4       94.18       43.61     19.15 o 
  12  -4   4       58.69       30.28     22.58 o 
  13  -4   4     1104.43     1267.11     59.32 o 
  14  -4   4       66.93       40.92     25.85 o 
  15  -4   4      141.17      126.43     44.32 o 
 -14  -3   4       16.01       -1.05     27.94 o 
 -13  -3   4      449.03      468.04     49.45 o 
 -12  -3   4       39.03       -2.07     23.88 o 
 -11  -3   4     3028.23     2884.49     79.52 o 
 -10  -3   4     1036.05     1040.27     46.38 o 
  -9  -3   4       93.30       85.93     18.10 o 
  -8  -3   4      178.13      116.61     13.10 o 
  -7  -3   4      144.64      112.40     11.75 o 
  -6  -3   4      164.26      142.94     11.71 o 
  -5  -3   4     2324.08     2270.33     36.27 o 
  -4  -3   4     2835.62     2710.38     56.12 o 
  -3  -3   4       54.60       22.13      6.04 o 
  -2  -3   4     1655.64     2126.19     35.47 o 
  -1  -3   4       66.35      158.17      9.31 o 
   0  -3   4     5692.30     4802.15     64.51 o 
   1  -3   4     2137.10     1782.82     33.58 o 
   2  -3   4      109.26      142.14     11.71 o 
   3  -3   4      956.26      995.08     27.72 o 
   4  -3   4     5674.16     4860.26    106.13 o 
   5  -3   4     1784.79     1687.49     79.69 o 
   6  -3   4     2872.57     2460.45     47.43 o 
   7  -3   4      679.05      695.82     24.98 o 
   8  -3   4       24.21       57.26     14.50 o 
   9  -3   4     1505.12     1462.71     42.38 o 
  10  -3   4     2261.67     2444.66     59.14 o 
  11  -3   4      479.35      535.21     62.52 o 
  12  -3   4      426.14      371.63     34.87 o 
  13  -3   4       37.68        5.63     23.67 o 
  14  -3   4       10.13        9.32     22.21 o 
  15  -3   4     1387.78     1555.07    101.31 o 
 -14  -2   4      159.48      179.24     49.37 o 
 -13  -2   4      264.80      307.80     43.70 o 
 -12  -2   4        0.63       31.88     25.59 o 
 -11  -2   4      834.52      818.49     52.73 o 
 -10  -2   4       15.20       -0.45     15.48 o 
  -9  -2   4     3339.19     3597.59     74.64 o 
  -8  -2   4      287.38      317.57     23.72 o 
  -7  -2   4      792.65      909.96     28.88 o 
  -6  -2   4     4903.15     5453.49     73.48 o 
  -5  -2   4        7.17       41.20      7.61 o 
  -4  -2   4     7959.90     8248.15     97.41 o 
  -3  -2   4      330.90      280.71     12.58 o 
  -2  -2   4     1686.48     1539.11     30.66 o 
  -1  -2   4     4348.05     5191.44     90.88 o 
   0  -2   4    19068.63    18207.29    530.76 o 
   1  -2   4     4100.26     3196.81     59.40 o 
   2  -2   4     8151.15     7872.61    106.34 o 
   3  -2   4      220.43      451.63     15.86 o 
   4  -2   4     3850.57     5219.83     89.68 o 
   5  -2   4        6.74       35.49     16.90 o 
   6  -2   4     6825.19     7264.94    105.75 o 
   7  -2   4    15932.41    17006.06    225.41 o 
   8  -2   4       33.16       74.69     11.97 o 
   9  -2   4     3511.80     3486.65     69.80 o 
  10  -2   4        5.11       37.04     14.96 o 
  11  -2   4      358.37      389.19     38.06 o 
  12  -2   4      417.66      421.46     52.65 o 
  13  -2   4      851.62     1027.23     52.36 o 
  14  -2   4      687.57      821.72     78.81 o 
  15  -2   4      244.84      259.74     54.09 o 
  16  -2   4       89.56       99.83     47.62 o 
 -14  -1   4       16.07       42.98     39.94 o 
 -13  -1   4       79.68       56.65     39.47 o 
 -12  -1   4       15.70      -30.18     28.36 o 
 -11  -1   4     4010.68     4265.91    103.02 o 
 -10  -1   4       24.06       21.02     18.22 o 
  -9  -1   4      254.64      289.70     24.22 o 
  -8  -1   4      365.19      396.45     25.41 o 
  -7  -1   4     4555.99     4432.86     70.42 o 
  -6  -1   4     5915.45     5988.64     73.18 o 
  -5  -1   4     1181.27     1338.62     25.76 o 
  -4  -1   4     6139.45     5616.64     70.16 o 
  -3  -1   4      719.69      569.40     16.97 o 
  -2  -1   4    12250.63    12033.43    131.14 o 
   0  -1   4    23223.43    21595.87    316.18 o 
   1  -1   4    11148.73    11990.51    223.11 o 
   2  -1   4     2239.07     2395.08     80.39 o 
   3  -1   4     2244.86     2948.07     92.28 o 
   4  -1   4    13569.27    11866.53    181.48 o 
   5  -1   4     6802.76     6848.28     97.82 o 
   6  -1   4      401.40      399.94     27.53 o 
   7  -1   4     2697.22     2903.06     59.25 o 
   8  -1   4       24.09       46.27     11.75 o 
   9  -1   4     3709.98     3560.65     57.38 o 
  10  -1   4     3177.95     3468.56     71.35 o 
  11  -1   4     2163.98     2202.20     56.80 o 
  12  -1   4      687.62      611.14     34.57 o 
  13  -1   4        6.17       11.38     20.95 o 
  14  -1   4      287.77      348.77     71.33 o 
  15  -1   4      275.14      244.25     59.07 o 
  16  -1   4      337.60      218.72     55.44 o 
 -14   0   4        2.77       82.11     40.55 o 
 -13   0   4      692.82      764.87     72.68 o 
 -12   0   4      188.24      146.61     45.77 o 
 -11   0   4        0.47      -21.28     33.55 o 
 -10   0   4      187.39      236.00     32.79 o 
  -9   0   4     3084.17     3124.42     77.62 o 
  -8   0   4     1032.52     1102.87     36.27 o 
  -7   0   4      238.40      220.86     18.52 o 
  -6   0   4       97.18      109.51     11.54 o 
  -5   0   4      575.96      723.69     19.50 o 
  -4   0   4    20117.04    20680.85    241.65 o 
  -3   0   4        8.74       29.30     11.45 o 
  -2   0   4    11526.92    10796.82    143.65 o 
  -1   0   4       63.76       27.14      7.97 o 
   0   0   4      290.97      744.88     24.01 o 
   1   0   4     1357.11      893.10     25.93 o 
   2   0   4     5145.86     5737.63    155.26 o 
   3   0   4    12495.29    14907.98    378.83 o 
   4   0   4       14.88        0.91      7.01 o 
   5   0   4     6802.09     7248.95    101.95 o 
   6   0   4       30.78       55.29      8.88 o 
   7   0   4     8607.84     8438.15    110.31 o 
   8   0   4     1513.20     1583.33     35.78 o 
   9   0   4     4637.20     4424.51     65.80 o 
  10   0   4        5.88       33.81     11.61 o 
  11   0   4     1022.53     1019.19     59.09 o 
  12   0   4      505.81      540.31     72.91 o 
  13   0   4      556.95      798.85     53.15 o 
  14   0   4      439.10      442.60     86.89 o 
  15   0   4       10.40      -20.87     27.72 o 
  16   0   4       11.23       51.72     60.52 o 
 -14   1   4      302.39      325.01     54.83 o 
 -13   1   4      362.07      351.15     54.02 o 
 -12   1   4        7.50       17.51     24.85 o 
 -11   1   4      979.28     1057.21     59.06 o 
 -10   1   4     1198.52     1164.43     58.24 o 
  -9   1   4      583.32      602.16     42.24 o 
  -8   1   4      354.09      373.46     28.88 o 
  -7   1   4     1260.43     1331.72     37.03 o 
  -6   1   4     7803.81     7762.53    116.55 o 
  -5   1   4       59.53       89.30     10.51 o 
  -4   1   4     8027.60     7784.24    120.52 o 
  -3   1   4       23.95       25.43     14.15 o 
  -2   1   4     7875.37     7919.84    107.93 o 
  -1   1   4        7.90       29.44      4.72 o 
   0   1   4    22771.33    20635.15    234.03 o 
   1   1   4       55.36       70.76      8.76 o 
   2   1   4     2555.09     3240.84     81.64 o 
   3   1   4     5146.80     5058.40     81.48 o 
   4   1   4      558.39      583.60     20.07 o 
   5   1   4     7965.93     8313.46    132.48 o 
   6   1   4     2551.48     2277.66     43.06 o 
   7   1   4       72.37       43.33      8.64 o 
   8   1   4     1461.43     1321.22     28.87 o 
   9   1   4     1251.85     1080.33     25.57 o 
  10   1   4      338.88      358.62     17.54 o 
  11   1   4     1215.49     1137.24     40.58 o 
  12   1   4      131.86      223.53     32.01 o 
  13   1   4       77.57       78.86     46.81 o 
  14   1   4      252.95      340.57     42.91 o 
  15   1   4       92.61       46.17     31.49 o 
  16   1   4      539.74      529.46     55.39 o 
 -14   2   4        9.18      -16.10     30.78 o 
 -13   2   4      948.30     1020.93     62.58 o 
 -12   2   4      201.80       90.54     58.81 o 
 -11   2   4        2.89       -8.19     20.91 o 
 -10   2   4     1359.22     1295.11     60.49 o 
  -9   2   4     1899.34     1802.91    128.93 o 
  -8   2   4     3793.86     3813.46     87.09 o 
  -7   2   4      746.32      680.59     26.94 o 
  -6   2   4     1609.99     1765.57     50.03 o 
  -5   2   4     2169.47     2872.68     63.23 o 
  -4   2   4     4424.51     4295.00     81.56 o 
  -3   2   4     9058.73     8651.47    108.06 o 
  -2   2   4    22393.46    23351.12    296.41 o 
  -1   2   4       66.33      254.87      9.41 o 
   0   2   4    24286.43    25656.03    288.46 o 
   1   2   4      221.46      329.12     15.00 o 
   2   2   4      143.98      218.46     13.41 o 
   3   2   4    14167.77    15197.88    221.26 o 
   4   2   4     1991.36     2777.28     51.26 o 
   5   2   4     5373.09     5057.47     75.53 o 
   6   2   4       82.95      128.00     11.59 o 
   7   2   4     6439.48     6065.02     82.82 o 
   8   2   4     4310.33     4348.06     61.26 o 
   9   2   4     2570.73     2674.82     42.21 o 
  10   2   4       32.27       34.23     10.69 o 
  11   2   4       14.76        2.07     10.98 o 
  12   2   4      457.95      521.64     41.66 o 
  13   2   4       10.13       53.09     26.99 o 
  14   2   4      295.70      179.37     35.40 o 
  15   2   4      176.65      122.77     33.88 o 
  16   2   4       29.48      -40.28     43.14 o 
  17   2   4       25.59       28.37     34.88 o 
 -13   3   4      619.07      683.65    101.21 o 
 -12   3   4      385.85      308.03     47.05 o 
 -11   3   4      769.61      820.22     51.89 o 
 -10   3   4     1003.74      936.77     56.21 o 
  -9   3   4      482.38      447.26     32.23 o 
  -8   3   4      151.18      120.15     24.91 o 
  -7   3   4       55.52       67.72     15.22 o 
  -6   3   4     4843.78     4680.34     79.62 o 
  -5   3   4      641.45      777.68     24.94 o 
  -4   3   4      403.98      285.37     17.25 o 
  -3   3   4        0.40       26.78      6.94 o 
  -2   3   4     1078.15      898.24     16.93 o 
  -1   3   4     1192.45     1011.33     57.19 o 
   0   3   4      671.07      512.76     26.06 o 
   1   3   4      721.55      542.59     14.40 o 
   2   3   4      278.38      156.67     10.78 o 
   3   3   4    12069.49    10582.52    156.59 o 
   4   3   4      121.81      150.30      9.35 o 
   5   3   4     4967.86     5476.65     80.63 o 
   6   3   4      476.35      567.37     19.86 o 
   7   3   4      407.80      326.94     20.45 o 
   8   3   4     1847.86     1692.73     35.70 o 
   9   3   4       56.88       36.47      9.43 o 
  10   3   4     3030.11     3029.74     50.58 o 
  11   3   4      629.33      575.60     44.56 o 
  12   3   4       70.88       20.35     14.60 o 
  13   3   4      104.33       90.43     30.88 o 
  14   3   4       81.68       66.46     28.82 o 
  15   3   4       37.58       55.15     30.91 o 
  16   3   4      237.49      301.49     47.01 o 
  17   3   4       18.30       19.14     27.64 o 
 -13   4   4       66.90       89.96     29.26 o 
 -12   4   4        1.11       -4.95     21.25 o 
 -11   4   4      412.11      387.13     32.60 o 
 -10   4   4      491.11      537.71     46.67 o 
  -9   4   4        1.46       87.75     22.09 o 
  -8   4   4     3735.50     3717.01     84.62 o 
  -7   4   4        4.44        8.31     12.53 o 
  -6   4   4      632.79      737.97     30.04 o 
  -5   4   4     1280.08     1160.35     29.59 o 
  -4   4   4     1300.77     1268.97     24.74 o 
  -3   4   4     8694.21     8957.46    116.41 o 
  -2   4   4     3283.24     3475.49     50.79 o 
  -1   4   4     2585.48     2818.96     47.00 o 
   0   4   4     1746.97     1495.06     24.09 o 
   1   4   4      472.59      576.57     16.14 o 
   2   4   4      867.27     1012.87     26.24 o 
   3   4   4      629.67      756.39     20.93 o 
   4   4   4      164.05      451.50     13.10 o 
   5   4   4       60.25       69.89     11.17 o 
   6   4   4      474.79     1115.70     27.38 o 
   7   4   4      637.33      503.79     20.45 o 
   8   4   4     1738.70     1750.31     40.94 o 
   9   4   4      913.94      869.68     23.44 o 
  10   4   4        2.88       90.55     15.13 o 
  11   4   4      157.64      161.27     17.65 o 
  12   4   4       51.02       28.47     14.90 o 
  13   4   4     1454.94     1308.74     46.92 o 
  14   4   4      131.55       95.13     30.56 o 
  15   4   4       41.83       41.25     27.72 o 
  16   4   4      545.30      690.88     59.53 o 
  17   4   4       77.45      142.11     34.68 o 
 -13   5   4        1.34       21.43     23.23 o 
 -12   5   4      622.62      634.34     72.89 o 
 -11   5   4       15.72       23.18     18.39 o 
 -10   5   4     1028.06     1110.37     52.14 o 
  -9   5   4      158.94      144.94     23.19 o 
  -8   5   4      105.07       87.79     16.85 o 
  -7   5   4     2554.30     2763.72     65.15 o 
  -6   5   4     4214.64     3841.06     78.05 o 
  -5   5   4       25.70       33.67      8.51 o 
  -4   5   4     2994.23     2886.10     64.63 o 
  -3   5   4      564.45      525.15     27.29 o 
  -2   5   4      100.30      135.36     10.18 o 
  -1   5   4      810.57      933.91     19.60 o 
   0   5   4     1558.22     1474.22     35.82 o 
   1   5   4     1057.34      937.11     23.43 o 
   2   5   4       20.24       18.46      5.53 o 
   3   5   4      639.44      203.60     16.96 o 
   4   5   4     2388.70     2361.90     47.59 o 
   5   5   4     1347.16     1303.26     25.75 o 
   6   5   4     2969.93     2874.78     56.74 o 
   7   5   4      297.93      187.48     17.37 o 
   8   5   4     3389.67     3546.31     92.53 o 
   9   5   4     4063.83     4679.32     72.84 o 
  10   5   4     1840.08     1897.72     42.86 o 
  11   5   4      636.43      680.53     32.49 o 
  12   5   4      117.54       94.20     19.43 o 
  13   5   4     1468.41     1256.33     69.18 o 
  14   5   4       10.58       78.38     33.48 o 
  15   5   4      817.32      906.80     85.88 o 
  16   5   4      132.71      211.44     61.30 o 
  17   5   4      482.85      343.00     70.66 o 
 -12   6   4      185.29      235.59     51.60 o 
 -11   6   4        8.71        1.01     22.39 o 
 -10   6   4      398.71      339.87     35.92 o 
  -9   6   4     1278.95     1447.19     63.42 o 
  -8   6   4     2244.85     2544.78    126.06 o 
  -7   6   4     1128.65     1144.38     61.68 o 
  -6   6   4      699.74      712.83     47.39 o 
  -5   6   4       24.67        5.54     18.29 o 
  -4   6   4      480.38      492.16     34.72 o 
  -3   6   4     2506.64     2190.66     38.82 o 
  -2   6   4     2890.09     3204.82     44.71 o 
  -1   6   4       10.66        8.76      4.99 o 
   0   6   4       91.09      225.54     12.74 o 
   1   6   4     4775.73     5035.19    118.46 o 
   4   6   4     5436.44     4674.48     81.34 o 
   5   6   4     2396.61     2120.27     47.05 o 
   6   6   4     1591.82     1178.06     35.71 o 
   7   6   4     2628.33     3115.27     55.18 o 
   8   6   4      314.97      316.91     18.50 o 
   9   6   4      131.39      238.21     21.40 o 
  10   6   4        0.87       10.36     13.45 o 
  11   6   4     1240.06     1202.21     40.99 o 
  12   6   4        1.31        9.30     15.64 o 
  13   6   4     2109.70     1891.32     56.23 o 
  14   6   4      244.86      273.48     49.52 o 
  15   6   4      217.17      235.83     55.17 o 
  16   6   4        1.76      -28.02     39.61 o 
  17   6   4      257.94      379.24     73.22 o 
 -12   7   4       99.57       96.76     49.17 o 
 -11   7   4       33.71       46.61     40.60 o 
 -10   7   4       15.60        5.69     31.98 o 
  -9   7   4       61.07       71.81     35.26 o 
  -8   7   4        0.80        3.64     25.21 o 
  -7   7   4     2094.18     2239.20    200.93 o 
  -6   7   4     1483.93     1445.52     66.84 o 
  -5   7   4     1466.05     1527.43    180.46 o 
  -4   7   4      231.65      263.11     44.22 o 
  -3   7   4     1081.68     1130.94     28.51 o 
  -2   7   4      895.69      794.97     19.06 o 
  -1   7   4     1250.41     1565.07     29.51 o 
   0   7   4     2118.57     2368.12     72.48 o 
   1   7   4      338.13      365.77     37.36 o 
   2   7   4      329.32      404.02     40.01 o 
   3   7   4      185.31       70.33      8.15 o 
   4   7   4     8359.48     7882.29    109.93 o 
   5   7   4        1.32       -5.85      8.51 o 
   6   7   4     2480.16     2449.94     55.55 o 
   7   7   4      571.87      406.28     43.43 o 
   8   7   4     1080.19     1036.29     29.60 o 
   9   7   4     3307.28     3388.93     64.49 o 
  10   7   4      170.71      167.71     18.45 o 
  11   7   4     1910.75     1827.07     49.71 o 
  12   7   4       31.13       31.54     16.81 o 
  13   7   4     1871.06     1689.63     53.01 o 
  14   7   4      258.14      265.65     33.45 o 
  15   7   4      589.66      690.77     50.27 o 
  16   7   4      284.84      261.96     59.41 o 
  17   7   4       57.16      110.67     52.94 o 
 -11   8   4       38.10       37.21     41.59 o 
 -10   8   4      347.34      387.19     55.91 o 
  -9   8   4     1634.42     1847.78     89.88 o 
  -8   8   4       93.53       98.31     31.93 o 
  -7   8   4      471.43      566.09    130.24 o 
  -6   8   4      624.33      593.51     46.20 o 
  -5   8   4     3023.74     2811.35     92.21 o 
  -4   8   4       10.75       13.79     17.17 o 
  -3   8   4     3625.51     3252.07     81.51 o 
  -2   8   4     1923.87     1608.68     54.02 o 
  -1   8   4      459.21      535.68     16.81 o 
   0   8   4     2182.68     2266.40    120.24 o 
   1   8   4       13.37       15.91     11.27 o 
   2   8   4     2522.65     2324.03     69.16 o 
   3   8   4      519.31      605.38     46.34 o 
   4   8   4       32.35       60.68     13.10 o 
   5   8   4     1286.25     1143.80     32.28 o 
   6   8   4     1942.10     1643.62     45.30 o 
   7   8   4     1634.41     1807.51     48.84 o 
   8   8   4       63.84       93.74     17.03 o 
   9   8   4       71.49       90.42     13.90 o 
  10   8   4       16.67       49.05     14.05 o 
  11   8   4      911.21      940.91     36.51 o 
  12   8   4      238.89      240.85     23.96 o 
  13   8   4      231.62      215.22     25.79 o 
  14   8   4      334.96      325.82     31.13 o 
  15   8   4       40.82       22.46     30.52 o 
  16   8   4      322.10      354.24     67.86 o 
  17   8   4      167.09      261.63     61.77 o 
 -11   9   4      161.54      133.72     65.07 o 
 -10   9   4      107.05      112.90     44.29 o 
  -9   9   4      188.10      205.44     45.36 o 
  -8   9   4      460.48      451.26     50.44 o 
  -7   9   4     1136.25     1340.83     70.78 o 
  -6   9   4      948.70      922.55     56.00 o 
  -5   9   4     3199.59     3106.12     99.82 o 
  -4   9   4      652.74      708.99     43.34 o 
  -3   9   4       13.50       12.18     16.85 o 
  -2   9   4     2496.93     2534.80     48.94 o 
  -1   9   4      565.62      573.94     22.29 o 
   0   9   4     3327.21     3581.11    101.21 o 
   1   9   4       48.88       29.37     12.97 o 
   2   9   4     2196.12     2092.52     67.03 o 
   3   9   4     4748.92     4837.30    120.45 o 
   4   9   4     8040.63     8144.43    116.62 o 
   5   9   4      660.56      739.12     22.08 o 
   6   9   4      622.61      742.59     30.18 o 
   7   9   4      904.23     1081.70     37.64 o 
   8   9   4     1730.35     1649.19     49.98 o 
   9   9   4     2084.10     2349.20     64.38 o 
  10   9   4       56.52       35.29     12.64 o 
  11   9   4     2313.40     2302.35     69.11 o 
  12   9   4      118.03      155.49     23.10 o 
  13   9   4        2.33       12.34     17.73 o 
  14   9   4     1806.11     1740.08     55.76 o 
  15   9   4      218.72      329.45     35.49 o 
  16   9   4      150.21       92.20     28.34 o 
 -10  10   4       83.50       90.55     43.59 o 
  -9  10   4      237.14      126.00     41.05 o 
  -8  10   4      125.68      102.07     69.08 o 
  -7  10   4        0.77       48.73     29.57 o 
  -6  10   4      853.93      874.56     73.35 o 
  -5  10   4       21.78       18.17     22.32 o 
  -4  10   4     2014.73     1918.97     71.87 o 
  -3  10   4       59.17       39.30     26.41 o 
  -2  10   4      761.18      707.67     26.13 o 
  -1  10   4     1006.48     1029.90     22.88 o 
   0  10   4        3.87        3.35     17.05 o 
   1  10   4     2141.40     2177.24     58.70 o 
   2  10   4      563.24      663.20     64.77 o 
   3  10   4     1665.49     1882.17     66.62 o 
   4  10   4      387.17      588.96     24.31 o 
   5  10   4       55.67       59.40     11.25 o 
   6  10   4      969.18      751.29     29.47 o 
   7  10   4      474.02      548.98     39.42 o 
   8  10   4      111.32      173.30     21.20 o 
   9  10   4       27.91       14.27     17.66 o 
  10  10   4       62.11       57.02     20.09 o 
  11  10   4      338.04      336.16     40.60 o 
  12  10   4     1051.91     1081.89     38.63 o 
  13  10   4      147.39      116.41     21.21 o 
  14  10   4        2.97       29.93     18.73 o 
  15  10   4      175.53      158.51     31.53 o 
  16  10   4       79.26      138.62     33.57 o 
 -10  11   4        9.54       25.98     42.92 o 
  -9  11   4      126.98      106.24     41.12 o 
  -8  11   4      334.05      272.01     73.52 o 
  -7  11   4        2.59       13.49     27.38 o 
  -6  11   4     1488.93     1534.53     74.11 o 
  -5  11   4      186.37      195.54     36.37 o 
  -4  11   4      866.99      675.76     45.70 o 
  -3  11   4       12.07        4.99     18.01 o 
  -2  11   4     5758.55     5808.01    102.24 o 
  -1  11   4     1752.51     1792.68     46.98 o 
   0  11   4     3058.92     3332.37    101.43 o 
   1  11   4      527.97      450.27     29.40 o 
   2  11   4       25.13        8.13     12.91 o 
   3  11   4     1628.17     1512.74     48.79 o 
   4  11   4      268.74      288.32     29.47 o 
   5  11   4      517.57      582.51     27.00 o 
   6  11   4      871.91      763.31     30.18 o 
   7  11   4       48.52       38.06     14.39 o 
   8  11   4      115.75      121.85     19.69 o 
   9  11   4       13.39        1.21     16.00 o 
  10  11   4     1142.56     1132.00     48.32 o 
  11  11   4      647.65      650.15     41.48 o 
  12  11   4       37.81       56.54     25.32 o 
  13  11   4        0.43       30.73     16.08 o 
  14  11   4     2507.53     2699.51     88.75 o 
  15  11   4       50.95       88.14     23.75 o 
  16  11   4      412.61      326.40     33.55 o 
  -9  12   4      115.53      136.79     46.13 o 
  -8  12   4      105.84       25.81     35.81 o 
  -7  12   4      130.64      172.62     37.13 o 
  -6  12   4      246.34      306.73     42.41 o 
  -5  12   4      558.73      633.21     58.00 o 
  -4  12   4     1420.15     1228.19     61.07 o 
  -3  12   4      694.23      696.31     95.72 o 
  -2  12   4       33.14       49.81     18.22 o 
  -1  12   4     1208.30     1164.77     59.70 o 
   0  12   4      217.88      205.32     30.81 o 
   1  12   4      980.81     1133.61     44.44 o 
   2  12   4      594.03      552.75     40.70 o 
   3  12   4        4.75       24.50     16.14 o 
   4  12   4       66.40      102.71     25.15 o 
   5  12   4      670.02      690.83     31.93 o 
   6  12   4     1510.06     1483.30     79.69 o 
   7  12   4      887.49     1028.76     58.56 o 
   8  12   4     3079.40     3121.28     75.43 o 
   9  12   4        0.47        7.15     16.63 o 
  10  12   4        5.25       11.11     18.33 o 
  11  12   4      474.81      453.08     37.06 o 
  12  12   4     2482.02     2793.59     83.82 o 
  13  12   4      344.74      274.71     36.15 o 
  14  12   4       16.08      -21.07     28.22 o 
  15  12   4      147.45      104.14     34.90 o 
  16  12   4      115.33      180.73     26.97 o 
  -8  13   4      545.45      577.14     65.10 o 
  -7  13   4       43.14       29.47     32.41 o 
  -6  13   4      534.92      456.45     48.43 o 
  -5  13   4       34.20       31.41     55.10 o 
  -4  13   4      240.12      235.97     24.20 o 
  -3  13   4       13.62       -8.84     19.12 o 
  -2  13   4     1510.46     1474.53    124.45 o 
  -1  13   4     4672.55     4827.78    139.55 o 
   0  13   4      166.38      179.98     31.90 o 
   1  13   4      359.20      330.15     35.32 o 
   2  13   4      220.02      162.63     29.16 o 
   3  13   4     2314.33     2292.06     66.09 o 
   4  13   4      130.34      110.25     21.49 o 
   5  13   4     1823.56     1868.25     38.33 o 
   6  13   4        6.51       30.48     13.66 o 
   7  13   4        0.17        5.60     14.52 o 
   8  13   4      168.66      155.13     22.07 o 
   9  13   4     2731.33     2444.65    116.53 o 
  10  13   4     3350.33     3486.65     89.27 o 
  11  13   4      111.20      100.20     28.46 o 
  12  13   4      641.64      749.38     59.08 o 
  13  13   4       28.50       56.25     28.27 o 
  14  13   4      347.66      271.82     39.11 o 
  15  13   4      286.45      174.24     39.01 o 
  -7  14   4      388.74      373.68     50.99 o 
  -6  14   4      547.35      670.96     57.95 o 
  -5  14   4       16.15       40.46     30.00 o 
  -4  14   4      608.93      609.88     33.65 o 
  -3  14   4     2532.26     2815.66     90.00 o 
  -2  14   4       28.77       71.74     51.06 o 
  -1  14   4     1514.57     1740.08    107.94 o 
   0  14   4      487.15      575.06     47.99 o 
   1  14   4     5299.96     5713.91    123.55 o 
   2  14   4      143.18      168.05     30.31 o 
   3  14   4     1769.33     1953.72    110.89 o 
   4  14   4     1344.43     1320.53     91.80 o 
   5  14   4     1416.94     1307.55     58.23 o 
   6  14   4      350.24      312.09     22.58 o 
   7  14   4      627.68      621.71     32.96 o 
   8  14   4     1917.01     1923.56     58.22 o 
   9  14   4       19.70        0.74     18.19 o 
  10  14   4      308.72      296.42     46.03 o 
  11  14   4       13.33       23.26     23.28 o 
  12  14   4     2742.52     3003.50     95.90 o 
  13  14   4      186.40      193.74     33.53 o 
  14  14   4       82.55       38.20     31.93 o 
  15  14   4      295.68      347.54     46.46 o 
  -6  15   4      450.35      443.55     78.31 o 
  -5  15   4      355.22      356.95     44.71 o 
  -4  15   4       49.07       87.85     22.74 o 
  -3  15   4      868.34      855.64     49.44 o 
  -2  15   4      412.98      566.90     86.83 o 
  -1  15   4     3018.13     3337.27    178.57 o 
   0  15   4       93.85       31.86     42.17 o 
   1  15   4     1243.73     1139.79     98.01 o 
   2  15   4     1024.11     1061.32     85.55 o 
   3  15   4     2209.10     2078.03     85.50 o 
   4  15   4     2265.63     2309.55     95.75 o 
   5  15   4     1143.70     1056.16     48.37 o 
   6  15   4     1381.91     1629.15     91.62 o 
   7  15   4      537.16      636.51     51.48 o 
   8  15   4      311.89      321.38     28.83 o 
   9  15   4        0.24      -13.75     23.32 o 
  10  15   4     1201.63     1271.00     77.24 o 
  11  15   4       32.51       45.36     25.98 o 
  12  15   4       53.21      150.69     50.24 o 
  13  15   4        2.48       38.44     29.19 o 
  14  15   4      346.27      243.82     40.65 o 
  -5  16   4      357.67      401.52     56.45 o 
  -4  16   4      114.06       96.19     66.89 o 
  -3  16   4     2005.80     2587.83    171.90 o 
  -2  16   4       37.10       78.74     55.98 o 
  -1  16   4      141.68      173.05     63.52 o 
   0  16   4        0.97       21.96     48.23 o 
   1  16   4      813.76      763.99     87.84 o 
   2  16   4      944.66     1013.90     89.93 o 
   3  16   4       54.64       92.28     47.96 o 
   4  16   4       30.94       61.57     25.39 o 
   5  16   4      864.45      748.78     61.74 o 
   6  16   4        8.42       21.47     22.28 o 
   7  16   4      103.32      107.30     21.58 o 
   8  16   4      903.50      992.18     47.58 o 
   9  16   4        6.15        1.55     20.97 o 
  10  16   4       18.99       13.54     22.58 o 
  11  16   4        3.47       33.65     26.32 o 
  12  16   4      375.56      305.61     38.03 o 
  13  16   4      624.86      530.87     49.02 o 
  -4  17   4       44.74        1.21     64.73 o 
  -3  17   4       99.37      129.73     68.37 o 
  -2  17   4       56.15       74.43     60.76 o 
  -1  17   4      850.16      889.01    106.70 o 
   0  17   4       14.96       16.57     49.51 o 
   1  17   4      222.17      169.21     59.61 o 
   2  17   4        8.24       29.17     39.47 o 
   3  17   4      226.31      217.71     61.90 o 
   4  17   4      907.68     1020.29     49.95 o 
   5  17   4       42.77       58.22     25.23 o 
   6  17   4     1021.01     1113.25    122.90 o 
   7  17   4       32.20       67.81     26.60 o 
   8  17   4      130.28       95.23     25.31 o 
   9  17   4       79.41       71.91     24.09 o 
  10  17   4      131.55      152.43     29.71 o 
  11  17   4       40.37       28.36     26.53 o 
  12  17   4       21.94      -17.73     27.32 o 
  -2  18   4       84.40      102.05     68.37 o 
  -1  18   4       12.62      105.62     68.50 o 
   0  18   4      200.09      120.30     65.54 o 
   1  18   4      252.88      259.13     73.35 o 
   3  18   4        0.08        4.78     23.44 o 
   4  18   4        4.95       31.86     33.38 o 
   5  18   4        0.45        8.66     24.53 o 
   6  18   4      579.89      660.55     70.36 o 
   7  18   4        2.88       28.26     27.49 o 
   8  18   4      847.46      883.78     43.29 o 
   9  18   4       22.40       50.43     25.10 o 
  10  18   4       12.84       33.78     28.57 o 
  11  18   4        6.46      -22.24     28.53 o 
   0  19   4      304.45      323.87     86.96 o 
   1  19   4       71.22        0.81     28.29 o 
   2  19   4       15.31       61.50     30.65 o 
   4  19   4      196.65      159.71     35.16 o 
   5  19   4       58.91       27.73     54.60 o 
   6  19   4       97.45      129.06     32.17 o 
   7  19   4        3.13       45.28     29.94 o 
   8  19   4        1.43       10.60     59.88 o 
   9  19   4      280.61      308.00     33.15 o 
   4  20   4        5.80       72.07     31.86 o 
   5  20   4      253.30      223.52     35.99 o 
   6  20   4       79.92       51.69     31.31 o 
  -6 -18   5      136.17      118.05     35.64 o 
  -5 -18   5       58.19       89.29     33.20 o 
  -4 -18   5      333.90      274.59     38.72 o 
  -3 -18   5      150.49      158.64     33.84 o 
  -2 -18   5      134.98      148.74     32.15 o 
  -1 -18   5      293.42      241.88     84.57 o 
   0 -18   5       30.33       33.95     32.16 o 
   1 -18   5       37.15       48.07     31.72 o 
   2 -18   5       20.55        3.21     29.44 o 
  -8 -17   5      313.67      465.24     51.18 o 
  -7 -17   5       90.92      172.81     39.04 o 
  -6 -17   5      214.30      256.67     39.24 o 
  -5 -17   5       53.18       67.05     24.74 o 
  -4 -17   5       24.45      -11.47     22.20 o 
  -3 -17   5      321.98      249.00     39.73 o 
  -2 -17   5       13.57       30.09     22.29 o 
  -1 -17   5       11.97       -9.06     23.23 o 
   0 -17   5       49.72       24.94     22.38 o 
   1 -17   5      249.56      317.53     32.20 o 
   2 -17   5       66.76       25.94     23.65 o 
   3 -17   5      134.24      177.70     34.99 o 
   4 -17   5       11.52       17.81     29.14 o 
  -9 -16   5       85.87       43.51     34.14 o 
  -8 -16   5        8.26       25.56     33.04 o 
  -7 -16   5      198.70      216.14     37.85 o 
  -6 -16   5       49.75       38.76     23.23 o 
  -5 -16   5      192.17      219.37     29.29 o 
  -4 -16   5        7.68       11.91     20.60 o 
  -3 -16   5        0.19        9.84     19.44 o 
  -2 -16   5       75.09       66.89     21.94 o 
  -1 -16   5      454.21      426.59     32.12 o 
   0 -16   5      616.05      727.64     38.38 o 
   1 -16   5      389.21      374.19     37.64 o 
   2 -16   5       55.81       29.78     21.36 o 
   3 -16   5      326.14      329.96     31.17 o 
   4 -16   5      288.76      343.05     33.76 o 
   5 -16   5        6.47       -1.48     28.32 o 
   6 -16   5     1000.41     1007.90     79.47 o 
 -10 -15   5       35.46       46.84     35.74 o 
  -9 -15   5       82.03       99.42     28.35 o 
  -8 -15   5      183.99      212.62     31.29 o 
  -7 -15   5      201.65      225.21     30.01 o 
  -6 -15   5       59.34      113.63     25.01 o 
  -5 -15   5      444.05      478.26     34.86 o 
  -4 -15   5        2.59       11.09     19.16 o 
  -3 -15   5      437.66      331.60     29.33 o 
  -2 -15   5       20.26       25.65     19.17 o 
  -1 -15   5     1095.81     1106.03     43.01 o 
   0 -15   5      250.86      232.17     26.13 o 
   1 -15   5        2.52       27.08     19.19 o 
   2 -15   5     1407.39     1456.45     60.44 o 
   3 -15   5      462.05      392.44     31.63 o 
   4 -15   5      134.06      116.45     29.70 o 
   5 -15   5        5.87        3.83     25.89 o 
   6 -15   5      242.92      251.60     36.80 o 
   7 -15   5      179.69      144.07     48.57 o 
 -11 -14   5      761.07      855.90     47.61 o 
 -10 -14   5       38.46       45.91     18.45 o 
  -9 -14   5        4.90        9.64     15.29 o 
  -8 -14   5        6.05       22.92     23.00 o 
  -7 -14   5     1391.94     1367.76     54.33 o 
  -6 -14   5      120.84       99.67     26.81 o 
  -5 -14   5      307.37      246.20     28.64 o 
  -4 -14   5      258.47      287.03     33.42 o 
  -3 -14   5        3.59       23.64     18.04 o 
  -2 -14   5      796.74      798.95     36.89 o 
  -1 -14   5      306.41      300.17     26.11 o 
   0 -14   5     2889.47     2950.33     67.60 o 
   1 -14   5      517.87      506.47     39.11 o 
   2 -14   5      423.73      498.27     31.61 o 
   3 -14   5      344.43      331.73     28.92 o 
   4 -14   5     1853.68     2100.09     68.85 o 
   5 -14   5     1094.10     1067.67     53.07 o 
   6 -14   5       32.08       25.07     26.39 o 
   7 -14   5        3.57       15.07     34.93 o 
   8 -14   5       74.90      103.47     44.29 o 
   9 -14   5      102.00       -5.10     41.34 o 
 -12 -13   5       82.24      102.12     27.29 o 
 -11 -13   5      129.53      116.65     23.86 o 
 -10 -13   5       91.93       69.04     20.11 o 
  -9 -13   5      623.96      653.42     41.05 o 
  -8 -13   5       23.25       17.47     15.89 o 
  -7 -13   5      123.45       99.40     16.42 o 
  -6 -13   5       52.81       76.74     21.60 o 
  -5 -13   5      451.23      443.31     31.55 o 
  -4 -13   5      696.97      601.62     40.65 o 
  -3 -13   5       30.84       20.42     16.98 o 
  -2 -13   5      527.49      484.43     33.19 o 
  -1 -13   5        3.81        7.99     15.32 o 
   0 -13   5     2565.88     2590.85     60.73 o 
   1 -13   5      326.57      307.97     24.58 o 
   2 -13   5      498.68      473.99     39.71 o 
   3 -13   5       59.88       38.68     19.08 o 
   4 -13   5      282.84      278.62     35.21 o 
   5 -13   5      119.94       86.17     25.53 o 
   6 -13   5      568.77      484.24     39.51 o 
   7 -13   5      545.30      784.08     86.32 o 
   8 -13   5       29.29      103.40     39.87 o 
   9 -13   5      225.68      211.14     78.88 o 
  10 -13   5        5.88       10.70     41.83 o 
 -12 -12   5        0.19        5.82     28.46 o 
 -11 -12   5     1060.83     1219.19     46.89 o 
 -10 -12   5       12.58       59.88     19.85 o 
  -9 -12   5       40.53       35.78     17.48 o 
  -8 -12   5      614.68      653.40     40.66 o 
  -7 -12   5      434.97      491.98     26.70 o 
  -6 -12   5     1349.16     1368.44     38.69 o 
  -5 -12   5      100.02      115.16     15.86 o 
  -4 -12   5      122.38      111.84     28.98 o 
  -3 -12   5       92.28       96.15     21.75 o 
  -2 -12   5      923.01     1081.31     38.50 o 
  -1 -12   5     1411.38     1509.85     44.33 o 
   0 -12   5     3818.36     4165.57     80.46 o 
   1 -12   5       41.65       23.61     23.04 o 
   2 -12   5      101.94       60.25     16.44 o 
   3 -12   5      786.16      686.00     36.33 o 
   4 -12   5       88.94       97.32     22.39 o 
   5 -12   5     1669.04     1859.06     63.11 o 
   6 -12   5        0.90       -4.24     20.99 o 
   7 -12   5      323.22      454.51     53.17 o 
   8 -12   5        0.02        3.32     31.40 o 
   9 -12   5      573.36      561.27    100.84 o 
  10 -12   5        8.84       21.74     38.91 o 
 -13 -11   5      277.21      388.01     54.96 o 
 -12 -11   5       85.88      153.94     50.29 o 
 -11 -11   5       64.89       64.80     23.98 o 
 -10 -11   5      385.86      443.76     30.76 o 
  -9 -11   5     1876.93     2005.67     52.87 o 
  -8 -11   5       36.04       30.08     15.93 o 
  -7 -11   5      387.72      284.72     22.64 o 
  -6 -11   5      418.32      425.38     24.25 o 
  -5 -11   5        9.09       88.82     19.50 o 
  -4 -11   5      994.53      901.94     44.29 o 
  -3 -11   5      170.24      132.48     13.85 o 
  -2 -11   5     2197.24     2158.02     53.16 o 
  -1 -11   5     2635.04     2361.61     55.30 o 
   0 -11   5      159.75      155.06     18.42 o 
   1 -11   5      952.56      930.53     33.59 o 
   2 -11   5     1822.84     1861.24     47.91 o 
   3 -11   5     1252.17     1222.36     43.95 o 
   4 -11   5       12.12       17.39     20.07 o 
   5 -11   5       87.32      117.23     34.22 o 
   6 -11   5       25.53       35.80     20.49 o 
   7 -11   5      922.07     1079.11     70.97 o 
   8 -11   5      168.83      224.54     44.53 o 
   9 -11   5      267.77      228.19     62.04 o 
  10 -11   5      192.18      199.55     55.44 o 
  11 -11   5      366.06      393.87     62.35 o 
 -13 -10   5      275.98      354.60     57.69 o 
 -12 -10   5      516.57      463.23     52.74 o 
 -11 -10   5      752.87      849.05     45.94 o 
 -10 -10   5      173.01      287.89     30.17 o 
  -9 -10   5      233.70      213.51     39.57 o 
  -8 -10   5     1166.30     1296.77     41.36 o 
  -7 -10   5      772.36      817.41     61.51 o 
  -6 -10   5     3645.10     3623.87     67.24 o 
  -5 -10   5      339.23      389.57     22.14 o 
  -4 -10   5     1234.65     1220.50     33.21 o 
  -3 -10   5      689.57      685.39     24.84 o 
  -2 -10   5      834.29      905.09     26.74 o 
  -1 -10   5     1007.62     1030.68     27.21 o 
   0 -10   5     3622.36     3906.40     61.18 o 
   1 -10   5      702.69      709.20     29.00 o 
   2 -10   5     1073.21     1149.03     40.28 o 
   3 -10   5        6.36       -9.22     12.75 o 
   4 -10   5        8.79       34.58     19.13 o 
   5 -10   5     1289.40     1389.65     57.20 o 
   6 -10   5      117.35      112.48     22.71 o 
   7 -10   5       38.08      104.87     32.80 o 
   8 -10   5       82.17       60.90     31.79 o 
   9 -10   5      179.40      198.30     44.27 o 
  10 -10   5      516.78      592.28    145.46 o 
  11 -10   5      774.37      691.64     71.08 o 
  12 -10   5      411.85      272.34     58.67 o 
 -13  -9   5      430.97      318.11     52.85 o 
 -12  -9   5        4.31       25.60     33.90 o 
 -11  -9   5      383.94      355.83     41.22 o 
 -10  -9   5      991.09     1117.18     42.47 o 
  -9  -9   5      434.99      391.86     30.73 o 
  -8  -9   5      805.41      825.21     33.72 o 
  -7  -9   5     2027.66     2035.30     48.77 o 
  -6  -9   5       33.31       17.55     13.10 o 
  -5  -9   5      416.85      486.05     23.67 o 
  -4  -9   5      947.98      848.94     28.41 o 
  -3  -9   5      380.35      346.97     18.77 o 
  -2  -9   5      167.16      178.41     14.36 o 
  -1  -9   5        6.50       18.87      8.78 o 
   0  -9   5      425.91      379.56     17.38 o 
   1  -9   5     8378.60     8329.00    110.50 o 
   2  -9   5       72.32      138.41     17.32 o 
   3  -9   5     4719.32     4636.15     76.32 o 
   4  -9   5      144.56      120.73     14.67 o 
   5  -9   5       55.21       50.18     13.25 o 
   6  -9   5      768.75      795.96     31.33 o 
   7  -9   5     1956.10     1936.84     55.64 o 
   8  -9   5      377.55      446.77     34.28 o 
   9  -9   5        0.59      -18.06     14.23 o 
  10  -9   5       21.18       42.52     18.68 o 
  11  -9   5       55.05       87.00     21.12 o 
  12  -9   5      302.68      285.82     34.38 o 
  13  -9   5       39.51       25.20     28.15 o 
 -13  -8   5      413.41      578.49     68.17 o 
 -12  -8   5      935.32      866.44     66.45 o 
 -11  -8   5      232.70      292.33    104.54 o 
 -10  -8   5     1386.08     1233.39     64.64 o 
  -9  -8   5      695.31      738.75     51.30 o 
  -8  -8   5      137.99      101.76     17.33 o 
  -7  -8   5      175.48       93.40     16.33 o 
  -6  -8   5      745.10      802.24     30.06 o 
  -5  -8   5     1423.60     1362.85     36.02 o 
  -4  -8   5      171.55      129.20     14.71 o 
  -3  -8   5        3.51      118.75     19.44 o 
  -2  -8   5     2027.55     2157.67     42.02 o 
  -1  -8   5     4735.97     4590.13     69.46 o 
   0  -8   5      471.15      538.00     24.86 o 
   1  -8   5     1774.75     2019.12     38.46 o 
   2  -8   5       64.78      125.63     14.16 o 
   3  -8   5     4519.32     4812.58     81.07 o 
   4  -8   5      185.66      132.01     13.66 o 
   5  -8   5     3588.40     3896.93     84.36 o 
   6  -8   5     1572.66     1509.36     44.02 o 
   7  -8   5      218.29      222.14     34.87 o 
   8  -8   5        7.37       14.14     15.27 o 
   9  -8   5      110.01      117.37     23.71 o 
  10  -8   5     1100.61     1025.19     75.77 o 
  11  -8   5        1.32       25.01     19.30 o 
  12  -8   5      272.55      192.66     33.47 o 
  13  -8   5        6.63       43.40     23.84 o 
 -14  -7   5      119.21      158.55     40.97 o 
 -13  -7   5      430.41      378.48     42.28 o 
 -12  -7   5        9.66       12.74     24.64 o 
 -11  -7   5       78.91       78.67     26.15 o 
 -10  -7   5      566.97      619.36     35.59 o 
  -9  -7   5        0.69       18.26     15.06 o 
  -8  -7   5     1010.20     1034.12     43.54 o 
  -7  -7   5      160.59      163.56     16.24 o 
  -6  -7   5      612.90      647.68     24.46 o 
  -5  -7   5     2524.28     2662.81     49.59 o 
  -4  -7   5     1703.05     1613.81     33.55 o 
  -3  -7   5     5463.11     5163.07     77.75 o 
  -2  -7   5      147.36      233.00     16.51 o 
  -1  -7   5       52.69       98.81     11.23 o 
   0  -7   5     2220.25     2274.50     60.49 o 
   1  -7   5     7027.21     6895.57     93.18 o 
   2  -7   5      993.13     1174.00     27.47 o 
   3  -7   5     1154.65     1766.29     43.97 o 
   4  -7   5      382.55      322.25     17.36 o 
   5  -7   5       43.87       39.94     14.25 o 
   6  -7   5     3186.96     3285.66     90.80 o 
   7  -7   5       53.62       64.87     19.04 o 
   8  -7   5     2740.79     3029.40     77.57 o 
   9  -7   5      134.12       84.38     20.61 o 
  10  -7   5       66.61       31.62     19.73 o 
  11  -7   5      111.61       93.09     24.72 o 
  12  -7   5      873.07      825.39     46.87 o 
  13  -7   5      666.05      583.89     43.84 o 
  14  -7   5       91.79      128.84     31.35 o 
 -14  -6   5       27.48       32.28     34.62 o 
 -13  -6   5      133.98      199.75     35.22 o 
 -12  -6   5      982.72      987.97    105.91 o 
 -11  -6   5       15.53       29.48     21.94 o 
 -10  -6   5     1297.83     1303.34     64.28 o 
  -9  -6   5       12.11       49.70     18.56 o 
  -8  -6   5     1819.08     1946.19     48.94 o 
  -7  -6   5     2312.99     2172.24     48.36 o 
  -6  -6   5     2890.12     2812.98     49.45 o 
  -5  -6   5     2735.39     2623.13     66.45 o 
  -4  -6   5      386.25      376.17     17.19 o 
  -3  -6   5       30.73       19.41      8.62 o 
  -2  -6   5        6.75       52.43      9.30 o 
  -1  -6   5     4137.01     3845.84     59.47 o 
   0  -6   5      213.96      257.68     14.14 o 
   1  -6   5     1713.63     1928.07     36.00 o 
   2  -6   5      163.06      175.20     14.33 o 
   3  -6   5       24.78       57.47     14.82 o 
   4  -6   5     2494.68     2450.07     47.34 o 
   5  -6   5     2000.84     2308.53     45.91 o 
   6  -6   5     1864.60     1679.20     57.33 o 
   7  -6   5      287.18      319.05     28.84 o 
   8  -6   5      430.22      364.39     39.69 o 
   9  -6   5      406.28      520.88     34.39 o 
  10  -6   5      133.01      105.86     21.99 o 
  11  -6   5      256.73      212.92     41.79 o 
  12  -6   5       10.72       24.01     34.29 o 
  13  -6   5      374.87      207.53     32.62 o 
  14  -6   5       14.30       32.96     27.61 o 
 -14  -5   5      781.53      588.17     57.18 o 
 -13  -5   5        3.63       26.89     29.30 o 
 -12  -5   5      123.08       60.25     25.61 o 
 -11  -5   5        9.75       19.75     22.39 o 
 -10  -5   5     1842.67     1852.61     62.71 o 
  -9  -5   5     1481.91     1391.05     84.93 o 
  -8  -5   5      204.11      228.15     18.27 o 
  -7  -5   5     1295.28     1196.06     32.97 o 
  -6  -5   5      850.16      730.03     27.00 o 
  -5  -5   5     4549.32     4568.92     65.74 o 
  -4  -5   5      281.09      363.81     16.42 o 
  -3  -5   5     2226.63     1803.85     30.66 o 
  -2  -5   5     1377.37     1379.43     27.60 o 
  -1  -5   5      749.00      797.26     21.99 o 
   0  -5   5     1499.76     1718.16     32.92 o 
   1  -5   5     2608.27     2391.66     40.57 o 
   2  -5   5     1966.55     1990.83     44.39 o 
   3  -5   5      457.86     1006.62     26.71 o 
   4  -5   5      937.06      880.88     25.44 o 
   5  -5   5      416.66      323.66     18.21 o 
   6  -5   5     1378.27     1544.38     35.87 o 
   7  -5   5     3258.90     3386.84     73.68 o 
   8  -5   5      179.12      292.57     29.26 o 
   9  -5   5        2.21       19.61     16.04 o 
  10  -5   5        5.02        6.48     16.93 o 
  11  -5   5       89.31       61.53     22.54 o 
  12  -5   5      109.12       60.67     24.30 o 
  13  -5   5       12.94       24.16     24.22 o 
  14  -5   5        4.17      -10.68     24.85 o 
  15  -5   5       49.71       59.34     39.88 o 
 -14  -4   5       85.65      121.20     42.94 o 
 -13  -4   5       16.07       16.26     31.66 o 
 -12  -4   5     1329.37     1203.49     68.06 o 
 -11  -4   5       49.63       51.01     23.81 o 
 -10  -4   5     1392.16     1359.37     53.16 o 
  -9  -4   5      576.47      505.46     37.17 o 
  -8  -4   5       64.58       80.80     15.23 o 
  -7  -4   5      246.17      203.26     15.36 o 
  -6  -4   5        4.87       19.58      8.89 o 
  -5  -4   5     1964.19     1823.09     35.62 o 
  -4  -4   5      721.63      713.01     23.24 o 
  -3  -4   5      205.10      114.04     12.74 o 
  -2  -4   5      877.60     1275.84     23.67 o 
  -1  -4   5      946.63      774.70     19.16 o 
   0  -4   5     3909.31     4408.03     57.26 o 
   1  -4   5     1278.61     1393.34     28.08 o 
   2  -4   5       19.40        9.26      7.93 o 
   3  -4   5      144.60      152.40     13.94 o 
   4  -4   5     9334.50     9058.09    148.25 o 
   5  -4   5      676.84      438.33     30.41 o 
   6  -4   5        8.09       54.69     12.96 o 
   7  -4   5      258.10      442.96     34.60 o 
   8  -4   5       81.20       60.45     14.74 o 
   9  -4   5       56.18       68.78     15.41 o 
  10  -4   5     1765.73     1907.49     62.15 o 
  11  -4   5      125.45      157.18     26.50 o 
  12  -4   5       37.11       56.71     24.25 o 
  13  -4   5        6.33       40.57     25.15 o 
  14  -4   5      281.70      251.16     43.54 o 
  15  -4   5      320.68      296.05     54.16 o 
 -14  -3   5      356.63      356.85     48.95 o 
 -13  -3   5        5.75       -3.43     29.72 o 
 -12  -3   5       98.90       47.16     50.15 o 
 -11  -3   5      141.93      147.73     28.02 o 
 -10  -3   5      397.91      333.04     32.34 o 
  -9  -3   5      338.55      319.23     43.19 o 
  -8  -3   5      331.85      260.65     24.65 o 
  -7  -3   5      792.45      744.41     28.21 o 
  -6  -3   5      143.48      140.90     12.41 o 
  -5  -3   5     3395.17     3156.25     46.21 o 
  -4  -3   5      155.17      185.73     16.38 o 
  -3  -3   5     1954.43     1638.08     36.33 o 
  -2  -3   5       23.26       20.06      7.23 o 
  -1  -3   5      382.60      297.95     15.59 o 
   0  -3   5      607.74      678.71     18.34 o 
   1  -3   5     1573.11     1609.36     29.37 o 
   2  -3   5      833.27     1049.37     29.74 o 
   3  -3   5       11.61       48.36     15.29 o 
   4  -3   5     3599.01     4821.28     74.83 o 
   5  -3   5       41.69      194.51     13.73 o 
   6  -3   5      936.47     1062.11     29.43 o 
   7  -3   5     2960.36     3248.60     54.98 o 
   8  -3   5     2756.47     3219.97     72.21 o 
   9  -3   5      103.96      158.39     20.67 o 
  10  -3   5       85.11      119.83     19.11 o 
  11  -3   5      335.61      365.58     28.22 o 
  12  -3   5      140.88      162.26     28.46 o 
  13  -3   5     1380.58     1174.82     69.76 o 
  14  -3   5        4.94       11.22     29.18 o 
  15  -3   5      164.87      247.21     56.99 o 
  16  -3   5      138.15       95.38     44.73 o 
 -14  -2   5        1.21       55.84     45.00 o 
 -13  -2   5       15.63       39.14     39.20 o 
 -12  -2   5      413.06      418.80     53.82 o 
 -11  -2   5     1434.42     1326.46    106.80 o 
 -10  -2   5        6.42      -13.29     19.13 o 
  -9  -2   5      176.34      216.13     23.54 o 
  -8  -2   5      111.60       79.89     17.58 o 
  -7  -2   5     1156.57     1118.54     38.79 o 
  -6  -2   5      928.43     1070.83     34.77 o 
  -5  -2   5      647.57      635.72     19.17 o 
  -4  -2   5      486.76      399.11     14.84 o 
  -3  -2   5     3271.57     3439.62     45.11 o 
  -2  -2   5      178.21      179.38     10.57 o 
  -1  -2   5      737.46      767.04     16.28 o 
   0  -2   5     1638.94     1559.22     30.70 o 
   1  -2   5        1.44      120.47     11.43 o 
   2  -2   5       52.61      139.29     11.97 o 
   3  -2   5     7048.39     6389.19    103.51 o 
   4  -2   5     5978.66     5320.58     79.06 o 
   5  -2   5     4218.72     3663.19     60.65 o 
   6  -2   5     1366.51     1777.29     54.25 o 
   7  -2   5     4636.02     4806.22     71.89 o 
   8  -2   5      827.13      819.21     26.56 o 
   9  -2   5     4481.32     5201.47    103.91 o 
  10  -2   5     2156.60     2388.33     57.67 o 
  11  -2   5       60.37       50.29     16.99 o 
  12  -2   5      101.69      119.57     21.95 o 
  13  -2   5       14.38       34.68     22.02 o 
  14  -2   5     1691.25     1743.88    105.55 o 
  15  -2   5      461.88      484.59     69.45 o 
  16  -2   5      235.50      169.32     55.44 o 
 -14  -1   5      149.98      105.69     46.61 o 
 -13  -1   5       55.50       27.08     35.36 o 
 -12  -1   5      118.12       94.37     38.93 o 
 -11  -1   5       64.78      119.77     38.26 o 
 -10  -1   5        2.98       -9.02     17.98 o 
  -9  -1   5     4713.25     4692.00    112.31 o 
  -8  -1   5      317.57      337.35     48.40 o 
  -7  -1   5      807.56      867.90     32.10 o 
  -6  -1   5       12.13       54.25      9.49 o 
  -5  -1   5      519.08      534.15     29.24 o 
  -4  -1   5      513.46      573.71     28.50 o 
  -3  -1   5      688.60      776.39     19.02 o 
  -2  -1   5       36.61       31.20      6.31 o 
  -1  -1   5      867.09      850.36     25.58 o 
   0  -1   5      407.32      394.43     17.48 o 
   1  -1   5     4539.46     4398.75     60.64 o 
   2  -1   5     2305.88     2581.69     42.17 o 
   3  -1   5      803.19      968.62     23.43 o 
   5  -1   5    10098.68     9656.70    119.79 o 
   6  -1   5        3.77       46.76      8.99 o 
   7  -1   5     6585.20     6515.99     90.14 o 
   8  -1   5     1426.96     1140.86     30.78 o 
   9  -1   5      174.19      247.27     17.83 o 
  10  -1   5      690.80      699.77     38.33 o 
  11  -1   5      943.33     1008.71     62.74 o 
  12  -1   5     2434.58     2696.51    109.72 o 
  13  -1   5       27.08       49.24     23.08 o 
  14  -1   5      320.04      358.33     43.97 o 
  15  -1   5      161.65      208.01     91.44 o 
  16  -1   5      145.72      237.65     59.68 o 
 -14   0   5        7.27       46.81     38.66 o 
 -13   0   5       21.33       66.89     37.38 o 
 -12   0   5       43.73       71.94     36.98 o 
 -11   0   5      539.79      516.00     72.28 o 
 -10   0   5       70.92       60.03     24.48 o 
  -9   0   5        4.89       23.90     26.44 o 
  -8   0   5       95.15       98.20     19.24 o 
  -7   0   5     1439.36     1586.33     43.33 o 
  -6   0   5      672.30      636.61     26.14 o 
  -5   0   5     2590.07     3175.10     47.65 o 
  -4   0   5     3890.28     4191.00     56.59 o 
  -3   0   5     3651.30     4126.00     87.49 o 
  -2   0   5       11.03       14.07      6.69 o 
  -1   0   5     9914.40     9359.19    114.16 o 
   0   0   5      917.17     1055.06     20.76 o 
   1   0   5     7803.63     6820.34     93.54 o 
   2   0   5     3495.72     3602.26     62.74 o 
   3   0   5     9096.75     8029.52    109.07 o 
   4   0   5      366.59      419.43     20.72 o 
   5   0   5     4381.52     4536.53     69.86 o 
   6   0   5        3.77       65.37     17.57 o 
   7   0   5     3152.95     3384.82     55.04 o 
   8   0   5     5150.05     5276.78     78.31 o 
   9   0   5     3935.19     4428.71     71.73 o 
  10   0   5     1602.99     1557.91     36.55 o 
  11   0   5      664.70      635.32     31.62 o 
  12   0   5      118.95      105.44     27.71 o 
  13   0   5      394.02      230.03     35.13 o 
  14   0   5     1517.67     1685.80     74.84 o 
  15   0   5      273.53      290.81     44.34 o 
  16   0   5      297.22      221.21     52.88 o 
 -13   1   5      307.30      189.28     45.80 o 
 -12   1   5        0.90      -17.47     23.49 o 
 -11   1   5       10.41       37.94     24.45 o 
 -10   1   5     1136.67     1091.06    135.73 o 
  -9   1   5     2913.91     2728.08     88.19 o 
  -8   1   5       16.59      -10.50     14.42 o 
  -7   1   5        1.39       26.80     13.97 o 
  -6   1   5      687.78      713.06     27.09 o 
  -5   1   5      487.27      605.08     21.76 o 
  -4   1   5     2666.55     3082.13     48.35 o 
  -3   1   5     5345.59     5527.48     82.24 o 
  -2   1   5     1235.03     1206.72     25.65 o 
  -1   1   5      400.25      504.04     12.81 o 
   0   1   5     3201.09     2289.59     34.30 o 
   1   1   5    15080.27    15400.40    196.75 o 
   2   1   5     2716.00     2675.39     48.71 o 
   3   1   5     6708.28     5734.51    112.22 o 
   4   1   5      810.37      827.56     24.10 o 
   5   1   5    12056.08    10814.99    167.89 o 
   6   1   5     1407.08     1429.72     32.40 o 
   7   1   5      436.99      553.97     20.00 o 
   8   1   5     2839.03     2764.05     49.39 o 
   9   1   5      230.91      217.46     24.97 o 
  10   1   5      792.46      842.74     26.91 o 
  11   1   5      280.48      337.96     32.81 o 
  12   1   5      143.50      265.53     27.10 o 
  13   1   5      620.01      661.68     50.65 o 
  14   1   5      132.41      149.79     32.57 o 
  15   1   5      104.02      113.94     33.86 o 
  16   1   5      802.97      799.08     64.04 o 
  17   1   5      279.15      161.99     89.12 o 
 -13   2   5      175.09      131.55     48.77 o 
 -12   2   5       84.56       70.87     35.13 o 
 -11   2   5      521.03      459.06    151.22 o 
 -10   2   5       20.19       75.29     24.58 o 
  -9   2   5      467.74      382.96     38.56 o 
  -8   2   5     3335.58     3432.31    261.93 o 
  -7   2   5      375.31      332.88     24.10 o 
  -6   2   5     1929.11     1981.67     71.16 o 
  -5   2   5      489.69      458.89     23.32 o 
  -4   2   5       79.08       31.41     15.02 o 
  -3   2   5      457.60      601.79     24.74 o 
  -2   2   5     4102.85     4289.69     65.19 o 
  -1   2   5      576.86      284.08     10.98 o 
   0   2   5       37.06      158.98      7.62 o 
   1   2   5    10699.24    12742.56    186.99 o 
   2   2   5     1565.63     2197.46     41.79 o 
   3   2   5     7615.43     7093.34    110.09 o 
   4   2   5     3202.46     3829.11     67.50 o 
   5   2   5     3065.29     3214.95     60.60 o 
   6   2   5     2818.34     3090.14     61.51 o 
   7   2   5     1698.12     1685.66     37.66 o 
   8   2   5     5819.38     6303.87     91.95 o 
   9   2   5      134.26       99.14     12.27 o 
  10   2   5     4526.40     4277.33     64.20 o 
  11   2   5      312.64      200.47     16.45 o 
  12   2   5        5.40       21.72     19.11 o 
  13   2   5        3.91      -13.46     21.83 o 
  14   2   5     1044.84     1089.02     77.09 o 
  15   2   5      644.92      667.97     72.21 o 
  16   2   5      378.43      411.96     97.03 o 
  17   2   5       76.88       35.95     38.48 o 
 -13   3   5        1.33       31.56     28.53 o 
 -12   3   5      217.82      202.66     48.70 o 
 -11   3   5       23.24       29.17     29.10 o 
 -10   3   5     1948.34     2030.40    153.58 o 
  -9   3   5      320.26      334.10     33.27 o 
  -8   3   5       79.13       66.67     19.66 o 
  -7   3   5       85.43       55.09     17.60 o 
  -6   3   5      988.02      978.36     33.50 o 
  -5   3   5      327.84      369.00     20.61 o 
  -4   3   5     3299.24     4099.64     91.83 o 
  -3   3   5     2776.24     2798.36     43.79 o 
  -2   3   5       57.26       43.78      6.74 o 
  -1   3   5     2830.97     3463.65     51.11 o 
   0   3   5      182.93       65.73     14.02 o 
   1   3   5      966.14      704.30     23.29 o 
   2   3   5      718.15      584.35     21.33 o 
   3   3   5       70.81       78.14      7.43 o 
   4   3   5     2809.18     2385.73     44.89 o 
   5   3   5    11185.07     9207.84    143.51 o 
   6   3   5      583.39      691.82     22.00 o 
   7   3   5      721.01     1045.95     28.73 o 
   8   3   5     1461.21     1349.56     31.68 o 
   9   3   5        0.08        1.32      9.22 o 
  10   3   5      714.56      780.19     25.00 o 
  11   3   5        5.12       27.84     12.84 o 
  12   3   5     2545.08     3120.55     61.56 o 
  13   3   5      559.11      690.93     56.41 o 
  14   3   5       74.09       77.20     27.63 o 
  15   3   5       40.60       45.43     29.02 o 
  16   3   5      256.34      313.84     53.18 o 
  17   3   5      336.43      220.62     44.07 o 
 -13   4   5        5.02      -19.65     23.66 o 
 -12   4   5      200.06      210.38     32.00 o 
 -11   4   5      115.50      103.46     30.92 o 
 -10   4   5        6.94       40.42     20.47 o 
  -9   4   5      272.19      208.66     26.51 o 
  -8   4   5     1762.32     1859.24     61.51 o 
  -7   4   5      353.51      293.99     23.02 o 
  -6   4   5      126.72      138.57     16.73 o 
  -5   4   5     1633.34     1378.51     51.81 o 
  -4   4   5      178.58      282.15     19.73 o 
  -3   4   5     7770.37     8019.25     94.34 o 
  -2   4   5      179.71      142.10     13.75 o 
  -1   4   5     4111.34     3473.17     64.00 o 
   0   4   5      237.74      363.71     18.95 o 
   1   4   5       22.87        9.73      5.02 o 
   2   4   5        5.31        1.85      5.15 o 
   3   4   5     2400.64     1912.79     36.95 o 
   4   4   5     2571.90     3180.47     70.89 o 
   5   4   5     1664.47     1441.00     29.51 o 
   6   4   5      933.31      703.67     22.40 o 
   7   4   5     1168.99     1140.61     31.98 o 
   8   4   5     4764.11     5012.93     82.86 o 
   9   4   5      733.73      657.52     24.23 o 
  10   4   5     8716.98     8985.63    112.27 o 
  11   4   5     1019.78      991.43     32.78 o 
  12   4   5        0.68       26.79     14.56 o 
  13   4   5      796.96      999.52     37.74 o 
  14   4   5      262.81      274.99     39.01 o 
  15   4   5      751.29      811.92     58.97 o 
  16   4   5       17.15        6.14     31.96 o 
  17   4   5      474.35      545.06     58.35 o 
 -12   5   5        4.25       37.75     21.93 o 
 -11   5   5       58.83       59.83     42.20 o 
 -10   5   5     1529.64     1421.35    272.20 o 
  -9   5   5     1617.85     1577.27     50.72 o 
  -8   5   5     1363.33     1332.79     44.03 o 
  -7   5   5      231.25      212.78     32.59 o 
  -6   5   5       85.12      117.93     14.40 o 
  -5   5   5      662.19      600.74     41.49 o 
  -4   5   5       29.18       18.60     23.24 o 
  -3   5   5     2093.39     2068.92     43.38 o 
  -2   5   5      748.19      764.96     17.59 o 
  -1   5   5      140.63       73.63     10.39 o 
   0   5   5      605.08      949.87     24.75 o 
   1   5   5      828.11      620.76     22.88 o 
   2   5   5      780.30      538.50     14.28 o 
   3   5   5     1110.81      789.88     19.60 o 
   4   5   5      359.22      498.22     19.41 o 
   5   5   5     1400.22     1185.06     42.52 o 
   6   5   5     6349.16     6982.95    100.74 o 
   7   5   5     1175.73     1053.81     47.13 o 
   8   5   5     2395.44     1974.18     43.69 o 
   9   5   5       52.68       73.35     13.51 o 
  10   5   5      416.47      434.00     25.14 o 
  11   5   5     4130.89     4295.26     82.32 o 
  12   5   5      472.36      657.04     38.12 o 
  13   5   5      641.63      765.06     38.53 o 
  14   5   5       76.13       66.75     38.21 o 
  15   5   5        0.85       43.45     40.69 o 
  16   5   5       95.27      123.40     49.31 o 
  17   5   5      848.40      825.09     91.74 o 
 -12   6   5     1240.14     1168.15    122.19 o 
 -11   6   5      226.06      124.28     61.30 o 
 -10   6   5       26.80       31.05     34.89 o 
  -9   6   5        9.13       29.55     31.52 o 
  -8   6   5      586.44      456.52     86.12 o 
  -7   6   5      436.31      422.79     43.65 o 
  -6   6   5      417.96      364.93     38.90 o 
  -5   6   5      867.16      813.05     81.30 o 
  -4   6   5     2477.54     2630.96    127.78 o 
  -3   6   5     1255.48     1163.46     31.24 o 
  -2   6   5     5590.39     5424.93     69.54 o 
  -1   6   5    10845.75    10749.23    124.57 o 
   0   6   5     1562.36     1784.40     29.10 o 
   1   6   5      866.48     1186.38     27.98 o 
   2   6   5      169.61      186.32     16.44 o 
   3   6   5     2138.51     1797.29     27.21 o 
   4   6   5     5855.64     6488.69    107.75 o 
   5   6   5       39.98       13.97     10.03 o 
   6   6   5        1.20        2.59     10.76 o 
   7   6   5       13.02        7.36      7.86 o 
   8   6   5     1431.67     1590.54     37.63 o 
   9   6   5     5582.46     5090.15     86.30 o 
  10   6   5      856.25      805.05     31.44 o 
  11   6   5      711.20      751.81     43.22 o 
  12   6   5       76.05       50.46     19.68 o 
  13   6   5      751.44      896.59     40.98 o 
  14   6   5        1.33      -11.02     18.59 o 
  15   6   5     1092.38     1029.41     69.54 o 
  16   6   5      219.14      296.92     59.88 o 
  17   6   5      126.82       60.15     46.48 o 
 -11   7   5       63.68       71.23     76.28 o 
 -10   7   5      197.92      202.26     81.40 o 
  -9   7   5      704.04      826.12    133.68 o 
  -8   7   5      136.43       87.36     32.86 o 
  -7   7   5      169.26      132.31     31.25 o 
  -6   7   5       13.76       15.44     21.47 o 
  -5   7   5     3598.69     3457.04    106.15 o 
  -4   7   5     1206.60     1075.16     51.50 o 
  -3   7   5     1769.19     1732.00     39.26 o 
  -1   7   5     2038.68     1895.90     40.56 o 
   0   7   5     5411.01     4729.12     74.89 o 
   1   7   5     4576.43     4884.59    120.50 o 
   3   7   5        9.35       95.27     10.30 o 
   4   7   5      238.92      294.80     12.78 o 
   5   7   5      629.33      673.46     36.09 o 
   6   7   5     2007.40     1933.89     47.21 o 
   7   7   5     1557.07     1103.84     36.56 o 
   8   7   5      601.50      518.73     19.58 o 
   9   7   5        6.61       55.55     12.65 o 
  10   7   5      109.96       60.71     14.39 o 
  11   7   5     4002.07     4056.67     80.33 o 
  12   7   5      800.83      846.57     37.09 o 
  13   7   5      147.37      195.88     24.92 o 
  14   7   5       16.53       25.32     19.91 o 
  15   7   5      162.26      103.50     32.20 o 
  16   7   5      126.40      126.57     48.84 o 
  17   7   5      139.57       24.65     50.05 o 
 -11   8   5      409.66      518.78     65.45 o 
 -10   8   5      578.25      531.54     64.56 o 
  -9   8   5      676.09      602.49     58.64 o 
  -8   8   5       59.19       -6.31     28.54 o 
  -7   8   5     3930.93     4103.90    129.84 o 
  -6   8   5       48.67       41.45     25.12 o 
  -5   8   5     1350.74     1320.23     65.68 o 
  -4   8   5      830.49      846.10    138.63 o 
  -3   8   5     1492.78     1721.29     52.44 o 
  -2   8   5    10275.36    11288.41    130.40 o 
  -1   8   5     4059.71     4178.75     54.23 o 
   0   8   5     1538.46     1464.26     45.55 o 
   1   8   5        5.09       27.80     15.88 o 
   2   8   5      886.15      785.76     58.29 o 
   3   8   5        0.86        6.80     21.29 o 
   4   8   5     5036.04     5504.45     79.97 o 
   5   8   5      363.71      237.58     13.27 o 
   6   8   5     2644.78     2453.22     47.55 o 
   7   8   5       10.08       44.57     13.95 o 
   8   8   5      419.81      564.89     38.40 o 
   9   8   5     4944.94     5035.78     82.75 o 
  10   8   5      228.68      210.64     25.85 o 
  11   8   5      252.52      294.81     23.00 o 
  12   8   5        9.29       31.40     16.20 o 
  13   8   5        4.76        2.68     17.01 o 
  14   8   5      499.09      504.13     34.20 o 
  15   8   5      146.35      129.44     34.71 o 
  16   8   5      273.75      335.01     49.23 o 
  17   8   5        0.37       54.76     43.18 o 
 -10   9   5      162.43      181.83     48.27 o 
  -9   9   5      994.33      937.20     71.19 o 
  -8   9   5      214.20      271.57     43.73 o 
  -7   9   5       67.94       72.92     29.70 o 
  -6   9   5      187.94      230.82     35.79 o 
  -5   9   5     4384.40     4368.95    126.62 o 
  -4   9   5       34.06       13.26     19.03 o 
  -3   9   5     1242.26     1390.17     47.86 o 
  -2   9   5      368.63      336.38     38.69 o 
  -1   9   5       29.81       43.11     15.36 o 
   0   9   5     4092.98     4216.37    116.24 o 
   1   9   5      449.83      490.75     35.79 o 
   2   9   5      255.85      300.32     23.36 o 
   3   9   5     2995.78     2966.16     86.01 o 
   4   9   5        0.97       52.31      9.45 o 
   5   9   5       82.37      100.43     10.47 o 
   6   9   5     1254.50     1181.23     44.15 o 
   7   9   5     4917.63     4453.94     89.14 o 
   8   9   5     1796.08     1766.84     63.51 o 
   9   9   5      205.39      287.50     34.89 o 
  10   9   5       58.41       58.06     20.38 o 
  11   9   5     2811.67     3038.06     65.82 o 
  12   9   5     1205.26      938.73     50.96 o 
  13   9   5      221.79      288.51     26.02 o 
  14   9   5       72.10      121.73     25.64 o 
  15   9   5      346.42      308.45     31.97 o 
  16   9   5       81.31       85.95     30.40 o 
  17   9   5      171.11      157.75     43.55 o 
 -10  10   5       40.26      133.37     45.24 o 
  -9  10   5      391.53      321.10     52.10 o 
  -8  10   5      125.18       63.09     33.56 o 
  -7  10   5     1886.11     1872.38     86.56 o 
  -6  10   5      654.32      658.08     52.13 o 
  -5  10   5     1184.53      913.89     54.86 o 
  -4  10   5      153.72      186.98     29.30 o 
  -3  10   5      677.08      660.22     49.99 o 
  -2  10   5      621.90      643.82     26.31 o 
  -1  10   5       25.71       39.87      7.64 o 
   0  10   5     1337.13     1448.02     63.03 o 
   1  10   5       29.72       39.87     23.54 o 
   2  10   5      102.83      133.94     19.20 o 
   3  10   5      382.25      322.59     30.30 o 
   4  10   5       24.79       40.75     28.83 o 
   5  10   5     3270.88     3371.44     64.51 o 
   6  10   5     2192.02     1819.67     39.37 o 
   7  10   5       45.69       36.57     13.55 o 
   8  10   5      413.14      320.09     48.68 o 
   9  10   5     1264.59     1233.60     45.93 o 
  10  10   5      128.54      141.82     29.76 o 
  11  10   5      178.33      175.74     38.26 o 
  12  10   5       99.98      141.34     20.37 o 
  13  10   5        8.38        4.60     16.20 o 
  14  10   5      301.28      311.89     28.50 o 
  15  10   5        8.28       41.19     21.97 o 
  16  10   5      183.11      313.89     33.43 o 
  -9  11   5      139.47       87.61     76.39 o 
  -8  11   5      122.77      117.96     39.71 o 
  -7  11   5       65.68       42.73     31.13 o 
  -6  11   5      323.74      227.55     77.33 o 
  -5  11   5      409.53      271.36     36.76 o 
  -4  11   5     1973.45     1860.11    204.27 o 
  -3  11   5        0.43       14.98     37.99 o 
  -2  11   5       22.51        8.94     16.89 o 
  -1  11   5      418.89      467.69     25.54 o 
   0  11   5       20.18       81.01     24.56 o 
   1  11   5      255.24      270.71     32.91 o 
   2  11   5      436.02      433.42     29.55 o 
   3  11   5     1078.77      856.55     38.26 o 
   4  11   5       75.78       79.09     22.06 o 
   5  11   5      461.07      459.85     20.57 o 
   6  11   5      423.86      488.16     24.30 o 
   7  11   5      187.80      151.41     18.57 o 
   8  11   5      216.11      198.29     21.67 o 
   9  11   5      119.06       71.95     19.51 o 
  10  11   5      226.89      217.67     26.89 o 
  11  11   5       14.25      -12.50     18.46 o 
  12  11   5      455.29      394.51     37.01 o 
  13  11   5      407.99      343.61     37.35 o 
  14  11   5      113.78      156.41     28.94 o 
  15  11   5       67.83      142.86     24.01 o 
  16  11   5      115.93      100.72     25.70 o 
  -8  12   5      203.78      255.85     48.15 o 
  -7  12   5       12.94       33.20     44.12 o 
  -6  12   5      598.85      590.29    104.81 o 
  -5  12   5      554.22      567.94     47.88 o 
  -4  12   5       58.33       29.08     24.03 o 
  -3  12   5     1619.48     1561.78     64.19 o 
  -2  12   5      372.44      389.10     29.49 o 
  -1  12   5      404.60      431.99     43.72 o 
   0  12   5     1322.28     1504.99     68.17 o 
   1  12   5     1320.98     1546.59     67.02 o 
   2  12   5       59.20       76.37     38.79 o 
   3  12   5       61.49       43.32     17.73 o 
   4  12   5       18.37       24.27     21.96 o 
   5  12   5      455.67      653.77     32.11 o 
   6  12   5      437.02      345.30     21.32 o 
   7  12   5      122.19      112.42     17.49 o 
   8  12   5      317.44      373.32     27.43 o 
   9  12   5     1082.69     1020.24     48.97 o 
  10  12   5      129.68      179.85     25.84 o 
  11  12   5      298.00      246.64     29.77 o 
  12  12   5      111.84      113.23     27.01 o 
  13  12   5       28.59       43.43     26.32 o 
  14  12   5      227.79      241.28     37.28 o 
  15  12   5      123.78      116.21     39.39 o 
  16  12   5        6.72        0.20     33.85 o 
  -8  13   5       17.54       44.49     40.08 o 
  -7  13   5       44.48       29.06     34.88 o 
  -6  13   5       77.87       60.02     34.04 o 
  -5  13   5       41.99       33.25     28.97 o 
  -4  13   5     1468.35     1462.88     67.92 o 
  -3  13   5      481.51      462.27    121.92 o 
  -2  13   5        0.39      -47.19     23.60 o 
  -1  13   5      135.59       90.96     30.38 o 
   0  13   5      121.25      190.26     70.05 o 
   1  13   5      577.64      617.63     67.76 o 
   2  13   5      712.36      724.71     39.76 o 
   3  13   5      368.54      367.09     30.72 o 
   4  13   5     2125.53     2197.78     99.59 o 
   5  13   5      384.45      455.03     29.23 o 
   6  13   5       24.59       15.70     17.48 o 
   7  13   5     1441.13     1350.53     48.94 o 
   8  13   5      138.96      128.14     20.96 o 
   9  13   5       11.63       13.65     17.78 o 
  10  13   5     1235.32     1320.13     52.16 o 
  11  13   5       26.11        6.73     21.53 o 
  12  13   5      566.45      534.28     41.80 o 
  13  13   5       33.89       73.71     28.70 o 
  14  13   5      173.46      207.59     36.68 o 
  15  13   5     1157.89     1355.65     68.81 o 
  -7  14   5       15.71      -31.18     36.62 o 
  -6  14   5      720.99      765.96     61.57 o 
  -5  14   5       20.92       56.47     48.06 o 
  -4  14   5       66.04       69.27     29.86 o 
  -3  14   5     1270.75     1048.68     53.86 o 
  -2  14   5      424.00      719.06     89.59 o 
  -1  14   5      245.20      266.05     40.88 o 
   0  14   5      199.40      203.30     46.07 o 
   1  14   5       12.82       29.19     26.87 o 
   2  14   5      326.57      334.66     31.41 o 
   3  14   5      966.15      918.24     56.01 o 
   4  14   5      621.04      536.74     72.47 o 
   5  14   5       90.32      148.78     31.91 o 
   6  14   5        7.13       53.95     19.24 o 
   7  14   5       32.37       56.74     24.71 o 
   8  14   5     1375.08     1193.36     90.53 o 
   9  14   5       72.58       50.72     20.57 o 
  10  14   5      395.46      310.85     62.34 o 
  11  14   5        3.23        3.67     22.34 o 
  12  14   5       23.46       19.21     24.72 o 
  13  14   5     1633.27     1633.34     67.15 o 
  14  14   5       67.96       54.68     40.47 o 
  15  14   5      321.86      314.58     52.22 o 
  -6  15   5        9.33       -3.38     35.11 o 
  -5  15   5      503.29      579.40     78.34 o 
  -4  15   5      312.73      280.48     81.71 o 
  -3  15   5       62.94       62.24     59.01 o 
  -2  15   5       25.00       45.94     53.35 o 
  -1  15   5      855.37      832.55     62.26 o 
   0  15   5        1.87       17.37     30.34 o 
   1  15   5     1698.99     1642.54    106.56 o 
   2  15   5      277.42      218.83     29.26 o 
   3  15   5      287.80      290.35     40.83 o 
   4  15   5      698.49      845.57     87.77 o 
   5  15   5        2.33       25.45     17.25 o 
   6  15   5      542.49      618.21     43.65 o 
   7  15   5       22.77       14.75     15.96 o 
   8  15   5       10.39       10.38     17.74 o 
   9  15   5        0.72        0.59     19.48 o 
  10  15   5      459.55      438.52     35.93 o 
  11  15   5      407.05      356.47     35.83 o 
  12  15   5      499.40      463.32     62.69 o 
  13  15   5      213.42      191.76     37.95 o 
  14  15   5       87.25       74.71     32.84 o 
  -5  16   5        1.50       -8.39     30.78 o 
  -4  16   5      233.75      183.22     74.70 o 
  -3  16   5      107.01       42.17     60.49 o 
  -2  16   5       25.84       52.68     57.32 o 
  -1  16   5       86.93      121.31     62.38 o 
   0  16   5        6.44      -21.08     42.84 o 
   1  16   5        3.04       21.42     45.00 o 
   2  16   5     1057.91     1057.31    187.56 o 
   3  16   5      372.78      402.95     46.32 o 
   4  16   5       26.37       28.36     46.95 o 
   5  16   5        1.39       26.68     19.91 o 
   6  16   5      178.16      168.32     27.75 o 
   7  16   5      178.58      147.98     27.65 o 
   8  16   5      322.54      321.00     27.88 o 
   9  16   5      248.98      193.27     26.73 o 
  10  16   5       51.01       79.99     24.63 o 
  11  16   5        0.58       29.27     25.63 o 
  12  16   5        0.84       28.19     31.75 o 
  13  16   5      527.59      586.65     55.40 o 
  -3  17   5       25.29      -25.93     61.23 o 
  -2  17   5      211.63      184.50     72.41 o 
  -1  17   5       89.30      118.22     63.59 o 
   0  17   5      288.68      192.18     64.80 o 
   1  17   5       52.23       22.50     51.46 o 
   2  17   5      277.54       93.63     51.87 o 
   3  17   5        5.42       10.31     43.24 o 
   4  17   5      412.82      561.91     80.16 o 
   5  17   5       13.26      -19.30     35.33 o 
   6  17   5      146.28      114.72     26.48 o 
   7  17   5        1.38        8.74     24.96 o 
   8  17   5       48.45       42.82     20.12 o 
   9  17   5       77.20       65.81     23.07 o 
  10  17   5       49.10       95.91     27.35 o 
  11  17   5      619.52      724.61     81.19 o 
  12  17   5        4.26       16.85     26.45 o 
  -2  18   5      474.66      379.37     94.78 o 
  -1  18   5       17.30        9.70     62.98 o 
   0  18   5       95.76       82.52     61.03 o 
   1  18   5       29.36      -25.46     53.89 o 
   4  18   5      143.73      165.44     62.17 o 
   5  18   5       14.89       -5.22     21.95 o 
   6  18   5      336.88      289.56     35.01 o 
   7  18   5       96.46       60.57     37.38 o 
   8  18   5       46.32       64.62     29.90 o 
   9  18   5      289.20      319.62     33.29 o 
  10  18   5      104.88       92.78     28.43 o 
  11  18   5        2.17      -12.64     25.64 o 
   0  19   5      433.87      721.22    105.01 o 
   5  19   5      197.80      146.63     28.27 o 
   6  19   5      130.46       79.45     34.32 o 
   7  19   5      113.90       66.42     30.78 o 
   8  19   5      132.06      132.42     35.25 o 
   9  19   5       21.79       31.99     24.40 o 
   5  20   5        0.66       -9.87     24.95 o 
   6  20   5      101.57       92.55     62.98 o 
  -4 -18   6       10.20        6.40     30.83 o 
  -3 -18   6      363.72      442.59     45.62 o 
  -2 -18   6        9.68       25.26     28.56 o 
  -1 -18   6        1.29        6.56     32.49 o 
   0 -18   6      108.30       96.37     38.06 o 
   1 -18   6      799.95      888.57     89.40 o 
  -7 -17   6      480.97      555.15     53.22 o 
  -6 -17   6      142.68      147.10     36.98 o 
  -5 -17   6      811.26      963.88    109.70 o 
  -4 -17   6       33.90       28.20     23.85 o 
  -3 -17   6      199.25      143.18     41.20 o 
  -2 -17   6        0.42       16.43     22.68 o 
  -1 -17   6      844.38      806.46     43.40 o 
   0 -17   6      805.19      683.70     41.54 o 
   1 -17   6       18.74       17.69     24.63 o 
   2 -17   6       29.98        7.78     28.91 o 
   3 -17   6       40.80       21.95     30.02 o 
   4 -17   6      157.81      117.13     34.73 o 
  -8 -16   6       54.56       27.95     34.52 o 
  -7 -16   6      223.16      227.68     75.26 o 
  -6 -16   6      161.00      122.28     27.11 o 
  -5 -16   6      401.06      374.60     35.79 o 
  -4 -16   6        8.85       -3.20     20.66 o 
  -3 -16   6     1974.51     2215.99     64.97 o 
  -2 -16   6       70.71       75.99     23.59 o 
  -1 -16   6        6.83        5.89     17.98 o 
   0 -16   6      229.66      184.43     45.94 o 
   1 -16   6      312.61      297.59     31.01 o 
   2 -16   6      374.06      355.52     32.82 o 
   3 -16   6      380.67      361.67     34.04 o 
   4 -16   6      477.75      526.75     38.56 o 
   5 -16   6       24.91       11.05     33.36 o 
   6 -16   6      471.37      398.17     47.00 o 
  -9 -15   6      329.04      396.24     62.48 o 
  -8 -15   6      273.49      242.48     34.34 o 
  -7 -15   6     1360.67     1298.89     62.01 o 
  -6 -15   6      194.09      171.04     28.83 o 
  -5 -15   6      692.74      715.04     44.64 o 
  -4 -15   6       42.16       27.11     21.43 o 
  -3 -15   6       44.42       54.53     23.91 o 
  -2 -15   6      635.88      671.06     37.84 o 
  -1 -15   6     1503.33     1425.54     49.29 o 
   0 -15   6     1231.66     1164.22     45.61 o 
   1 -15   6       44.63       29.06     20.12 o 
   2 -15   6        2.45      -26.87     18.73 o 
   3 -15   6        0.15       -7.92     20.13 o 
   4 -15   6     1254.77     1220.35     50.29 o 
   5 -15   6      254.40      244.35     32.04 o 
   6 -15   6       94.16       98.66     33.50 o 
   7 -15   6        3.16       34.86     41.13 o 
 -10 -14   6      163.26      172.31     27.74 o 
  -9 -14   6      512.40      461.31     57.33 o 
  -8 -14   6        2.41      -11.25     15.92 o 
  -7 -14   6       16.39       20.75     23.41 o 
  -6 -14   6       20.01        5.25     21.74 o 
  -5 -14   6     1111.96     1289.73     83.96 o 
  -4 -14   6      262.26      243.89     37.53 o 
  -3 -14   6     2022.18     2032.75     59.08 o 
  -2 -14   6      164.15      127.57     21.93 o 
  -1 -14   6        0.34       11.24     17.00 o 
   0 -14   6     1436.92     1367.68     47.38 o 
   1 -14   6       31.42       48.99     20.89 o 
   2 -14   6     2034.87     2164.80     66.22 o 
   3 -14   6      122.72      148.34     24.20 o 
   4 -14   6       29.52       34.95     20.09 o 
   5 -14   6      312.86      309.97     31.27 o 
   6 -14   6      451.30      417.98     67.65 o 
   7 -14   6      104.77       39.98     39.90 o 
   8 -14   6      452.64      518.92     85.18 o 
 -11 -13   6      205.44      227.78     32.51 o 
 -10 -13   6       46.18       82.72     22.76 o 
  -9 -13   6        1.90      -11.53     18.22 o 
  -8 -13   6       17.24       11.66     16.13 o 
  -7 -13   6       18.23       23.24     15.74 o 
  -6 -13   6       85.99       74.02     21.99 o 
  -5 -13   6     1735.60     1818.42     50.53 o 
  -4 -13   6        1.43       47.91     19.78 o 
  -3 -13   6      320.97      292.28     38.70 o 
  -2 -13   6     2123.31     1976.84     58.07 o 
  -1 -13   6      107.13      109.76     20.50 o 
   0 -13   6      681.97      678.80     51.97 o 
   1 -13   6      487.35      453.13     29.31 o 
   2 -13   6      211.21      167.65     24.96 o 
   3 -13   6      125.38      175.17     25.92 o 
   4 -13   6      338.59      323.48     31.41 o 
   5 -13   6        4.82       -5.25     21.86 o 
   6 -13   6      441.34      440.19     44.09 o 
   7 -13   6        0.68       -2.92     34.02 o 
   8 -13   6       73.94       -4.86     36.20 o 
   9 -13   6       49.54       89.99     44.69 o 
 -11 -12   6      139.49      133.36     37.11 o 
 -10 -12   6        1.16       25.22     19.89 o 
  -9 -12   6      861.09      909.73     40.23 o 
  -8 -12   6        6.63       18.05     16.77 o 
  -7 -12   6       90.17       82.34     17.60 o 
  -6 -12   6      245.62      259.71     21.94 o 
  -5 -12   6      423.12      399.33     24.66 o 
  -4 -12   6      695.85      730.03     39.20 o 
  -3 -12   6      731.72      695.49     26.31 o 
  -2 -12   6        5.97        7.73     15.13 o 
  -1 -12   6      172.82      134.88     19.91 o 
   0 -12   6       91.83       41.28     15.75 o 
   1 -12   6      550.17      545.50     29.64 o 
   2 -12   6      210.76      203.95     22.14 o 
   3 -12   6      144.17      105.31     21.41 o 
   4 -12   6      908.03      894.69     43.36 o 
   5 -12   6      432.53      290.95     32.00 o 
   6 -12   6      107.38       75.17     24.89 o 
   7 -12   6      918.98      767.88     77.80 o 
   8 -12   6       39.43       25.97     34.68 o 
   9 -12   6        2.78      -31.41     34.46 o 
  10 -12   6       30.63        0.93     53.32 o 
 -12 -11   6      109.10       98.77     41.56 o 
 -11 -11   6      581.34      613.36     51.04 o 
 -10 -11   6      211.53      230.47     29.90 o 
  -9 -11   6       23.12       17.37     17.63 o 
  -8 -11   6      204.11      226.87     23.90 o 
  -7 -11   6       18.95       22.55     15.16 o 
  -6 -11   6      903.44      900.34     34.80 o 
  -5 -11   6      900.42      896.48     33.09 o 
  -4 -11   6       60.96       36.12     13.51 o 
  -3 -11   6      212.27      227.46     27.09 o 
  -2 -11   6       93.38       67.08     13.06 o 
  -1 -11   6      188.60      252.95     17.95 o 
   0 -11   6     1928.26     1911.15     53.81 o 
   1 -11   6      183.18      105.11     30.17 o 
   2 -11   6      788.20      740.65     32.15 o 
   3 -11   6      416.03      428.32     25.77 o 
   4 -11   6        0.33        8.22     16.35 o 
   5 -11   6      202.61      234.55     32.42 o 
   6 -11   6       76.16       20.79     21.52 o 
   7 -11   6      215.84      284.44     44.95 o 
   8 -11   6        5.04       -2.14     32.75 o 
   9 -11   6      118.48       78.91     39.82 o 
  10 -11   6       38.99       48.41     60.22 o 
  11 -11   6        0.63       63.79     42.75 o 
 -12 -10   6        1.14       13.85     69.01 o 
 -11 -10   6      142.92      151.33     82.08 o 
 -10 -10   6      801.02      647.32     45.21 o 
  -9 -10   6       12.18       -2.32     16.67 o 
  -8 -10   6      138.12      149.42     20.90 o 
  -7 -10   6      745.30      791.14     41.74 o 
  -6 -10   6      744.54      797.77     47.73 o 
  -5 -10   6      409.08      387.84     24.59 o 
  -4 -10   6     1805.13     1803.95     43.14 o 
  -3 -10   6      431.93      387.82     21.42 o 
  -2 -10   6      222.34      223.21     18.51 o 
  -1 -10   6      592.82      488.38     21.69 o 
   0 -10   6      530.51      426.33     19.89 o 
   1 -10   6     3788.39     4086.15     72.94 o 
   2 -10   6       83.67       43.99     10.92 o 
   3 -10   6      125.58      119.91     20.58 o 
   4 -10   6      114.55       66.84     21.88 o 
   5 -10   6      273.18      234.43     30.81 o 
   6 -10   6      636.29      549.10     27.43 o 
   7 -10   6      511.40      407.15     27.43 o 
   8 -10   6        1.63       12.53     22.97 o 
   9 -10   6       47.56       47.77     17.36 o 
  10 -10   6      292.46      285.85     26.57 o 
  11 -10   6       45.20       62.08     21.27 o 
  12 -10   6      877.34     1150.15     90.38 o 
 -13  -9   6        3.90        7.83     38.21 o 
 -12  -9   6      615.79      682.17     65.07 o 
 -11  -9   6       57.67       36.04     33.38 o 
 -10  -9   6      142.35      139.92     32.46 o 
  -9  -9   6       10.22        6.86     16.70 o 
  -8  -9   6      456.39      425.83     27.83 o 
  -7  -9   6       21.31       21.02     14.60 o 
  -6  -9   6       45.12       62.95     15.55 o 
  -5  -9   6      430.47      415.77     23.75 o 
  -4  -9   6      731.06      729.88     28.46 o 
  -3  -9   6        4.04       63.83     14.09 o 
  -2  -9   6     1584.02     1501.56     36.35 o 
  -1  -9   6     1250.12     1306.61     32.99 o 
   0  -9   6        1.10        7.81      8.81 o 
   1  -9   6       99.79      110.41     12.70 o 
   2  -9   6      688.51      662.82     26.98 o 
   3  -9   6      684.41      746.40     24.56 o 
   4  -9   6     2381.28     2482.80     51.54 o 
   5  -9   6     1312.68     1414.49     42.72 o 
   6  -9   6       39.23       53.39     14.84 o 
   7  -9   6      219.25      321.26     28.97 o 
   8  -9   6     1196.84     1230.79     47.65 o 
   9  -9   6       11.54       -2.36     16.98 o 
  10  -9   6      381.43      468.07     34.76 o 
  11  -9   6       29.18        3.01     19.30 o 
  12  -9   6      280.57      292.86     32.20 o 
  13  -9   6      159.52      168.16     29.07 o 
 -13  -8   6        9.65      -26.72     36.72 o 
 -12  -8   6        0.52       55.44     38.70 o 
 -11  -8   6        2.85       17.40     31.38 o 
 -10  -8   6      978.20      857.84     90.23 o 
  -9  -8   6      282.25      236.50     47.52 o 
  -8  -8   6        5.50       11.55     14.72 o 
  -7  -8   6      262.89      228.04     27.52 o 
  -6  -8   6      641.64      578.41     27.95 o 
  -5  -8   6      342.13      302.84     21.35 o 
  -4  -8   6     1430.28     1375.29     36.53 o 
  -3  -8   6       25.73       45.97     11.81 o 
  -2  -8   6        4.40        4.07      9.14 o 
  -1  -8   6     2491.27     2565.55     48.07 o 
   0  -8   6      433.23      513.39     21.26 o 
   1  -8   6    12222.63    12236.17    155.89 o 
   2  -8   6      526.32      993.42     27.67 o 
   3  -8   6      177.61      184.05     23.99 o 
   4  -8   6     1018.19      977.29     30.14 o 
   5  -8   6     1230.02     1088.99     45.35 o 
   6  -8   6     5317.32     5360.68    104.43 o 
   7  -8   6        1.21       11.93     17.89 o 
   8  -8   6      816.25      687.84     37.35 o 
   9  -8   6      166.32      171.18     25.44 o 
  10  -8   6      516.92      622.85     39.87 o 
  11  -8   6      110.70      101.50     43.18 o 
  12  -8   6     1551.37     1692.41    104.61 o 
  13  -8   6      634.30      594.26     44.92 o 
 -13  -7   6       48.78       11.69     29.81 o 
 -12  -7   6      202.81      178.09     34.47 o 
 -11  -7   6        4.99       -8.23     22.76 o 
 -10  -7   6      332.53      389.47     37.07 o 
  -9  -7   6      329.16      448.71     29.10 o 
  -8  -7   6     1184.89     1126.56     50.97 o 
  -7  -7   6       15.63       26.90     12.69 o 
  -6  -7   6      400.75      386.70     29.42 o 
  -5  -7   6       14.00        3.85     10.15 o 
  -4  -7   6      332.17      359.27     18.69 o 
  -3  -7   6     1744.42     1829.41     36.39 o 
  -2  -7   6       35.59       98.02     14.26 o 
  -1  -7   6     2613.87     2642.13     48.28 o 
   0  -7   6      426.32      489.36     19.87 o 
   1  -7   6        6.74       16.97      8.50 o 
   2  -7   6     7406.75     6947.91     95.86 o 
   3  -7   6     4567.87     4854.54     72.64 o 
   4  -7   6     6919.02     7146.59    109.92 o 
   5  -7   6       72.39       63.14     12.21 o 
   6  -7   6       11.88       14.85     14.97 o 
   7  -7   6       60.75       61.57     18.49 o 
   8  -7   6     3886.43     3698.66    102.33 o 
   9  -7   6       54.72       40.76     18.19 o 
  10  -7   6     1386.94     1317.84     54.49 o 
  11  -7   6      487.14      423.67     41.07 o 
  12  -7   6      422.53      459.16     40.65 o 
  13  -7   6      561.48      635.00     73.76 o 
  14  -7   6       49.04       67.42     29.02 o 
 -13  -6   6      195.36      241.44     44.22 o 
 -12  -6   6        3.02       -6.77     24.86 o 
 -11  -6   6      149.21      138.39     29.95 o 
 -10  -6   6     1475.55     1390.80     56.89 o 
  -9  -6   6      445.26      521.68     37.51 o 
  -8  -6   6       37.78       32.36     15.35 o 
  -7  -6   6      472.45      492.42     23.60 o 
  -6  -6   6       56.12       29.50     11.24 o 
  -5  -6   6     1977.88     1853.15     39.89 o 
  -4  -6   6      370.76      318.78     17.10 o 
  -3  -6   6      870.52      836.67     21.92 o 
  -2  -6   6      512.74      404.12     18.54 o 
  -1  -6   6        2.50       13.19      7.76 o 
   0  -6   6    14686.15    15205.25    187.04 o 
   1  -6   6     7997.18     7690.84    103.36 o 
   2  -6   6     3514.43     3410.74     57.84 o 
   3  -6   6      408.62      551.96     20.15 o 
   4  -6   6     1220.25     1245.99     32.90 o 
   5  -6   6       17.35       22.30      9.11 o 
   6  -6   6     3176.46     3121.71     86.59 o 
   7  -6   6       59.82       96.47     22.57 o 
   8  -6   6     1054.56      930.31     47.86 o 
   9  -6   6       36.31       56.07     22.09 o 
  10  -6   6      113.86      136.57     24.15 o 
  11  -6   6      847.75      880.28     47.82 o 
  12  -6   6       38.33       83.93     26.23 o 
  13  -6   6       29.87       48.80     30.60 o 
  14  -6   6       57.20       30.57     29.79 o 
 -13  -5   6       78.92      116.63     38.87 o 
 -12  -5   6      362.45      347.57     38.85 o 
 -11  -5   6      189.15      216.80     38.24 o 
 -10  -5   6        0.44       13.70     21.27 o 
  -9  -5   6      967.62      901.27     54.60 o 
  -8  -5   6      447.16      507.05     29.44 o 
  -7  -5   6      145.91      198.43     17.05 o 
  -6  -5   6     1929.95     1922.42     40.08 o 
  -5  -5   6      398.17      422.84     25.02 o 
  -4  -5   6      321.80      295.61     20.84 o 
  -3  -5   6     2306.51     2530.11     56.42 o 
  -2  -5   6     4137.47     4154.80     54.02 o 
  -1  -5   6     1090.17     1160.79     24.70 o 
   0  -5   6     1277.25     1199.83     26.54 o 
   1  -5   6      489.26      427.73     17.37 o 
   2  -5   6     5411.34     4967.94     71.86 o 
   3  -5   6      129.49      129.63     13.37 o 
   4  -5   6     2608.44     2543.31     48.94 o 
   5  -5   6      293.00      213.79     16.06 o 
   6  -5   6      237.15      177.47     30.10 o 
   7  -5   6      745.24      686.95     31.92 o 
   8  -5   6      802.75      675.25     56.25 o 
   9  -5   6     1200.67     1185.33     55.45 o 
  10  -5   6        6.81       13.79     18.13 o 
  11  -5   6       38.56        6.33     19.04 o 
  12  -5   6      379.06      320.05     35.28 o 
  13  -5   6      292.05      426.81     41.37 o 
  14  -5   6       17.36        8.81     27.18 o 
  15  -5   6      601.09      498.93    149.34 o 
 -13  -4   6       30.66       22.10     31.27 o 
 -12  -4   6        9.99       -2.62     27.56 o 
 -11  -4   6      792.82      797.75     56.16 o 
 -10  -4   6      184.21      113.19     42.29 o 
  -9  -4   6      672.16      674.88     49.60 o 
  -8  -4   6      179.33      195.00     24.60 o 
  -7  -4   6     2053.15     2069.85     77.37 o 
  -6  -4   6        2.25        1.63      9.16 o 
  -5  -4   6     2063.49     1938.03     39.92 o 
  -4  -4   6     3148.11     2914.06     43.99 o 
  -3  -4   6      561.38      520.30     23.41 o 
  -2  -4   6       31.22       16.50      6.35 o 
  -1  -4   6      121.16       97.71      7.66 o 
   0  -4   6     2004.18     1418.46     25.05 o 
   1  -4   6     3774.17     3626.96     49.35 o 
   2  -4   6    16024.96    16275.85    174.88 o 
   3  -4   6     1076.97     1518.29     31.56 o 
   4  -4   6     2664.94     2746.06     45.05 o 
   5  -4   6      500.40      579.91     22.30 o 
   6  -4   6      413.16      339.29     18.99 o 
   7  -4   6     3466.56     3725.90     78.61 o 
   8  -4   6       10.49       48.60     15.96 o 
   9  -4   6      168.05      239.64     26.67 o 
  10  -4   6     1616.87     1620.98     57.81 o 
  11  -4   6     1641.90     1653.79     61.13 o 
  12  -4   6      656.61      750.43     78.30 o 
  13  -4   6     1861.00     2090.37     86.61 o 
  14  -4   6       20.00       -2.98     30.57 o 
  15  -4   6      210.86      274.63     59.48 o 
 -13  -3   6      285.10      404.81     49.36 o 
 -12  -3   6      169.51      235.07     83.66 o 
 -11  -3   6       38.83       39.32     26.01 o 
 -10  -3   6       12.87       -1.81     19.03 o 
  -9  -3   6     1784.21     1595.61     55.71 o 
  -8  -3   6      541.91      495.82     29.81 o 
  -7  -3   6      584.75      590.08     33.71 o 
  -6  -3   6     1097.78     1073.05     28.74 o 
  -5  -3   6      127.45      148.20     13.16 o 
  -4  -3   6       80.73      143.27     12.16 o 
  -3  -3   6     1057.28     1154.07     24.08 o 
  -2  -3   6     8125.04     7540.47     79.53 o 
  -1  -3   6       10.86       12.06      6.30 o 
   0  -3   6      128.22      197.87     10.09 o 
   1  -3   6       74.03      210.54     10.80 o 
   2  -3   6    15015.76    14392.89    155.40 o 
   3  -3   6     4818.45     5258.34     65.62 o 
   4  -3   6     3207.45     3354.00     51.32 o 
   5  -3   6     9393.95     9397.46    132.05 o 
   6  -3   6      850.83      676.32     23.60 o 
   7  -3   6      121.20       65.89     14.18 o 
   8  -3   6     1073.31     1076.13     38.90 o 
   9  -3   6     6795.32     6933.91    129.81 o 
  10  -3   6      323.13      252.01     26.08 o 
  11  -3   6      605.89      558.86     37.00 o 
  12  -3   6      351.54      281.13     32.33 o 
  13  -3   6      726.33      945.16     60.90 o 
  14  -3   6      737.08      705.32    119.09 o 
  15  -3   6      619.03      603.81     74.43 o 
  16  -3   6      299.70      212.86     59.55 o 
 -13  -2   6        2.88        0.88     34.89 o 
 -12  -2   6      132.46       66.89     40.08 o 
 -11  -2   6     1491.64     1585.59     72.23 o 
 -10  -2   6        2.08      -28.70     18.35 o 
  -9  -2   6     2039.47     1856.02     53.84 o 
  -8  -2   6      979.89     1017.05     38.89 o 
  -7  -2   6      910.30      919.88     35.11 o 
  -6  -2   6      328.30      331.37     19.18 o 
  -5  -2   6      322.12      279.20     14.64 o 
  -4  -2   6     4822.98     4476.51     57.89 o 
  -3  -2   6     1720.55     2275.01     35.18 o 
  -2  -2   6      484.63      735.21     15.97 o 
  -1  -2   6     1429.69     2309.34     31.16 o 
   0  -2   6    14123.34    13197.29    144.62 o 
   1  -2   6    10446.70    11861.42    120.97 o 
   2  -2   6     9396.10     9143.14     95.79 o 
   3  -2   6     1691.69     1897.13     31.39 o 
   4  -2   6      407.92      455.54     29.67 o 
   5  -2   6     6086.29     6721.24     98.99 o 
   6  -2   6     5760.42     5907.65     82.94 o 
   7  -2   6     5487.79     5367.79     78.98 o 
   8  -2   6       24.75       48.48     11.17 o 
   9  -2   6       91.11       36.98     17.42 o 
  10  -2   6      515.99      419.88     52.67 o 
  11  -2   6     1282.93     1464.13     47.20 o 
  12  -2   6      600.71      543.15     33.86 o 
  13  -2   6       63.81      111.62     33.63 o 
  14  -2   6       21.77       25.25     42.67 o 
  15  -2   6      212.75      191.44     53.08 o 
  16  -2   6      236.54      412.91     66.75 o 
 -13  -1   6      495.53      550.60     68.50 o 
 -12  -1   6        8.60      -33.81     30.65 o 
 -11  -1   6      720.52      696.30     67.76 o 
 -10  -1   6      382.52      355.31     44.36 o 
  -9  -1   6      966.10      900.06     39.19 o 
  -8  -1   6        3.75        6.45     15.03 o 
  -7  -1   6       80.59       51.18     17.40 o 
  -6  -1   6     2010.19     2334.09     53.02 o 
  -5  -1   6      686.90      719.47     20.72 o 
  -4  -1   6     1110.20     1128.93     24.09 o 
  -3  -1   6       59.03       50.82      8.07 o 
  -2  -1   6     7661.69     7064.85     78.23 o 
   0  -1   6      200.31      259.47     17.43 o 
   1  -1   6     1605.76     1992.78     33.21 o 
   2  -1   6    20843.77    19338.09    222.79 o 
   3  -1   6    13565.95    15069.63    175.01 o 
   4  -1   6     7397.27     8316.25     95.92 o 
   5  -1   6     6495.31     6654.62     97.38 o 
   6  -1   6       99.23       86.42     16.78 o 
   7  -1   6      614.01      631.62     22.10 o 
   8  -1   6     1700.30     1889.30     40.25 o 
   9  -1   6     6359.90     5884.00     88.83 o 
  10  -1   6     3496.75     3615.15     83.72 o 
  11  -1   6      267.06      233.63     23.33 o 
  12  -1   6       49.93      152.47     25.21 o 
  13  -1   6      881.88     1082.94     55.11 o 
  14  -1   6     1675.82     1644.64     74.71 o 
  15  -1   6       14.71       14.45     31.59 o 
  16  -1   6      427.83      549.70     81.40 o 
 -13   0   6      120.83      142.26     43.72 o 
 -12   0   6       32.06       30.18     37.52 o 
 -11   0   6      556.26      516.09     80.19 o 
 -10   0   6      106.20       94.19     28.40 o 
  -9   0   6     1463.78     1435.20    157.89 o 
  -8   0   6     1338.03     1337.05     48.90 o 
  -7   0   6       53.84       94.16     16.25 o 
  -6   0   6      999.85     1050.91     41.07 o 
  -5   0   6       57.23       46.75     11.82 o 
  -4   0   6     5719.85     5445.20     76.43 o 
  -3   0   6      464.91      541.38     20.06 o 
  -2   0   6       43.94       51.67      8.26 o 
  -1   0   6      478.34      636.99     17.48 o 
   0   0   6     3449.53     3190.14     46.68 o 
   1   0   6      145.83      345.80     21.51 o 
   2   0   6     5661.15     5538.38     92.32 o 
   3   0   6     4467.21     4625.76     69.53 o 
   4   0   6      221.03      128.45     13.82 o 
   5   0   6     8120.24     8357.53    117.13 o 
   6   0   6      123.32      129.02     15.66 o 
   7   0   6     3296.68     3039.36     55.15 o 
   8   0   6      125.83      305.43     17.71 o 
   9   0   6      594.35      683.90     30.24 o 
  10   0   6     1464.32     1471.91     39.26 o 
  11   0   6     1897.54     2205.26     63.23 o 
  12   0   6     1317.44     1204.30     76.65 o 
  13   0   6       20.44       -3.80     22.56 o 
  14   0   6      337.93      266.75     39.70 o 
  15   0   6       39.56        2.17     36.37 o 
  16   0   6      448.30      502.96     54.20 o 
 -13   1   6      376.69      361.18     55.98 o 
 -12   1   6      188.91      179.87     46.55 o 
 -11   1   6      152.64      147.52     33.37 o 
 -10   1   6      270.14      302.39     36.19 o 
  -9   1   6      443.28      411.73     38.27 o 
  -8   1   6     1244.45     1289.56     83.26 o 
  -7   1   6       11.30       22.28     15.01 o 
  -6   1   6     4886.10     5062.34    144.26 o 
  -5   1   6      139.52      248.80     18.17 o 
  -4   1   6     1841.49     1748.88     34.10 o 
  -3   1   6      123.23       83.72     10.13 o 
  -2   1   6     3006.69     2527.65     44.28 o 
  -1   1   6     1816.22     1838.51     31.35 o 
   0   1   6     2972.24     3720.43     58.62 o 
   1   1   6      710.84      625.27     20.34 o 
   2   1   6     6130.72     5908.43     96.17 o 
   3   1   6    10188.27    12205.34    184.47 o 
   4   1   6     1926.31     2125.69     44.97 o 
   5   1   6     2226.59     2341.83     97.20 o 
   6   1   6      448.34      747.27     23.44 o 
   7   1   6     1492.73     1368.02     32.49 o 
   8   1   6     2976.80     2962.60     52.40 o 
   9   1   6     1823.33     1512.86     36.77 o 
  10   1   6      233.34      269.59     21.20 o 
  11   1   6      170.11      158.77     24.74 o 
  12   1   6       10.15       14.58     17.76 o 
  13   1   6      245.77      322.67     38.34 o 
  14   1   6      275.98      269.49     39.18 o 
  15   1   6       88.10       97.89     60.15 o 
  16   1   6       80.21      141.70     38.58 o 
  17   1   6        2.42       44.49     39.29 o 
 -13   2   6        1.41       -8.91     27.68 o 
 -12   2   6        1.17       41.23     40.52 o 
 -11   2   6       86.82       95.85     29.70 o 
 -10   2   6     1847.25     1987.51     96.12 o 
  -9   2   6        3.67       20.46     19.65 o 
  -8   2   6     1315.19     1185.25    102.08 o 
  -7   2   6        0.60        5.19     12.86 o 
  -6   2   6      198.58      168.05     18.65 o 
  -5   2   6      117.49      193.19     35.22 o 
  -4   2   6     4843.94     4596.26     86.21 o 
  -3   2   6      242.09      153.94     14.04 o 
  -2   2   6       14.83       71.85     20.12 o 
  -1   2   6     2277.42     2557.00     39.86 o 
   0   2   6     7174.98     6533.85     82.66 o 
   1   2   6       28.08       43.45      6.81 o 
   2   2   6      616.16      982.32     24.43 o 
   3   2   6       32.82       33.74      9.99 o 
   4   2   6     7199.93     7560.76    120.30 o 
   5   2   6     2911.75     2866.82     56.45 o 
   6   2   6     5130.39     4633.04     87.04 o 
   7   2   6     4242.92     4027.16     67.74 o 
   8   2   6      712.20      977.39     30.17 o 
   9   2   6       13.50       10.26     10.80 o 
  10   2   6      290.64      276.32     22.93 o 
  11   2   6       19.69       19.61     12.72 o 
  12   2   6       38.90       42.44     16.20 o 
  13   2   6      116.07       80.69     25.63 o 
  14   2   6        0.50       15.58     26.62 o 
  15   2   6      200.46      187.78     38.05 o 
  16   2   6     1403.38     1481.29    270.89 o 
  17   2   6      479.89      612.42     59.82 o 
 -12   3   6       57.89       11.65     26.26 o 
 -11   3   6      187.26      149.77     29.84 o 
 -10   3   6      168.81      316.39     67.70 o 
  -9   3   6      145.48      220.32     29.60 o 
  -8   3   6     2815.13     2699.12    206.42 o 
  -7   3   6      397.59      322.02     28.96 o 
  -6   3   6     1747.53     1905.67     53.92 o 
  -5   3   6        8.61       33.78     12.24 o 
  -4   3   6      142.00       65.80     12.32 o 
  -3   3   6      716.65      534.46     30.22 o 
  -2   3   6      196.06      275.16     21.23 o 
  -1   3   6      540.92      532.33     15.77 o 
   0   3   6        8.38       44.54      5.61 o 
   1   3   6       65.15       40.16      8.95 o 
   2   3   6      453.37      752.74     18.79 o 
   3   3   6     2607.27     2797.35     49.63 o 
   4   3   6    10490.14    10140.17    154.67 o 
   5   3   6    14468.70    13653.39    206.28 o 
   6   3   6     1242.37     1106.22     31.55 o 
   7   3   6       20.58      131.36     14.42 o 
   8   3   6     2894.92     2618.27     51.79 o 
   9   3   6       97.97      116.59     16.64 o 
  10   3   6     1002.71     1163.06     36.79 o 
  11   3   6      215.50      147.35     18.14 o 
  12   3   6       20.97       59.05     17.58 o 
  13   3   6       79.20       69.08     23.50 o 
  14   3   6      228.27      205.47     36.07 o 
  15   3   6      248.58      210.94     38.52 o 
  16   3   6       26.93       10.63     34.32 o 
  17   3   6        2.07       14.97     35.25 o 
 -12   4   6        2.81       14.14     24.84 o 
 -11   4   6      152.20      154.21     58.74 o 
 -10   4   6       95.57      108.38     24.55 o 
  -9   4   6       87.58       74.20     22.53 o 
  -8   4   6      359.62      330.66     29.27 o 
  -7   4   6       58.78       54.90     16.47 o 
  -6   4   6       68.66       57.48     15.10 o 
  -5   4   6     2073.44     2193.90     67.22 o 
  -4   4   6      570.12      416.18     17.15 o 
  -3   4   6      364.93      405.53     27.66 o 
  -2   4   6      161.13      184.41     18.25 o 
  -1   4   6       61.35       90.03     10.16 o 
   0   4   6      220.28      317.79     16.55 o 
   1   4   6      385.69      476.72     15.91 o 
   2   4   6     1374.54     1354.82     33.26 o 
   3   4   6      963.26      880.97     29.03 o 
   4   4   6     2549.48     2262.80     56.24 o 
   5   4   6       11.03        1.62      5.97 o 
   6   4   6     5166.98     5124.10     88.82 o 
   7   4   6      189.74      725.34     57.42 o 
   8   4   6      641.74      629.46     33.28 o 
   9   4   6        7.28       20.83     10.30 o 
  10   4   6     3115.98     3040.70     56.20 o 
  11   4   6     1900.64     1812.11     43.20 o 
  12   4   6      426.87      341.81     26.53 o 
  13   4   6      428.17      547.67     33.60 o 
  14   4   6        0.59        2.44     30.35 o 
  15   4   6      444.05      494.49     67.02 o 
  16   4   6      116.21      108.65     51.53 o 
  17   4   6      800.45      586.23     81.64 o 
 -12   5   6      658.20      605.53     39.15 o 
 -11   5   6        0.55        8.14     20.47 o 
 -10   5   6      194.73      188.63     25.75 o 
  -9   5   6       87.57       76.65     19.75 o 
  -8   5   6      334.42      329.22     25.88 o 
  -7   5   6     1083.10     1084.16     57.42 o 
  -6   5   6       21.86       47.57     12.46 o 
  -5   5   6      153.48      133.32     26.14 o 
  -4   5   6     1007.44      893.26     61.57 o 
  -3   5   6      538.00      519.62     26.52 o 
  -2   5   6      325.95      346.06     14.46 o 
  -1   5   6      837.50      846.42     27.20 o 
   0   5   6      130.84      100.23     12.12 o 
   1   5   6      260.69      341.48     16.48 o 
   2   5   6     2240.12     2468.15     72.31 o 
   3   5   6     1228.27      938.98     23.88 o 
   4   5   6     2603.83     1834.98     47.55 o 
   5   5   6     4326.10     4016.27     89.33 o 
   6   5   6     1938.52     1562.41     38.77 o 
   7   5   6       43.97       72.90     10.78 o 
   8   5   6     1973.00     1942.05     43.10 o 
   9   5   6     4114.55     4432.16     78.31 o 
  10   5   6        9.89       11.50     12.96 o 
  11   5   6       68.77       62.75     22.46 o 
  12   5   6       11.39        4.08     14.85 o 
  13   5   6      272.93      250.20     25.61 o 
  14   5   6      124.27      126.21     34.28 o 
  15   5   6      591.66      652.04     72.88 o 
  16   5   6        0.09       12.93     41.97 o 
  17   5   6      243.44      313.90     67.83 o 
 -11   6   6      153.30      181.87     69.92 o 
 -10   6   6      225.94      278.26     69.52 o 
  -9   6   6      460.16      361.18     67.90 o 
  -8   6   6      377.78      310.39     57.39 o 
  -7   6   6      188.96      155.87     33.61 o 
  -6   6   6      127.58       46.18     36.68 o 
  -5   6   6      946.84     1077.36     96.32 o 
  -4   6   6      169.18      191.95     27.75 o 
  -3   6   6      106.10      176.97     16.82 o 
  -2   6   6       24.67       54.26      7.15 o 
  -1   6   6      162.63      161.35     10.50 o 
   0   6   6       15.05       16.49     15.20 o 
   1   6   6       75.26      156.75      8.29 o 
   2   6   6       82.28      111.96      7.36 o 
   3   6   6       54.10       17.97     23.44 o 
   4   6   6     6213.58     5822.17    116.02 o 
   5   6   6     4129.68     4236.22     78.95 o 
   6   6   6    12320.53    12142.05    196.05 o 
   7   6   6      126.25      191.06     10.62 o 
   8   6   6      424.76      525.61     22.14 o 
   9   6   6     2658.57     3105.33     75.54 o 
  10   6   6       48.69       20.18     13.31 o 
  11   6   6     4969.73     4499.09     84.40 o 
  12   6   6        5.03       10.13     15.00 o 
  13   6   6      179.38      232.55     56.78 o 
  14   6   6        2.11        2.27     18.47 o 
  15   6   6      983.85     1001.11     67.67 o 
  16   6   6      331.19      360.85     63.25 o 
  17   6   6      302.13      410.62     69.78 o 
 -11   7   6      242.61      294.29     77.13 o 
 -10   7   6       14.18      -38.06     44.52 o 
  -9   7   6       21.84      -36.98     36.10 o 
  -8   7   6      285.25      332.20     45.41 o 
  -7   7   6      530.66      528.01     49.60 o 
  -6   7   6      493.57      510.47     45.57 o 
  -5   7   6       37.30       51.02     23.15 o 
  -4   7   6       43.28       25.32     26.37 o 
  -3   7   6       25.69       25.72     12.22 o 
  -2   7   6     2041.62     2085.50     40.56 o 
  -1   7   6       70.74      104.38     16.08 o 
   0   7   6      498.62      272.29     12.36 o 
   1   7   6      689.47      816.11     32.03 o 
   2   7   6      386.63      281.56     14.54 o 
   3   7   6       12.55       12.46      5.11 o 
   4   7   6     1507.78     1232.67     25.15 o 
   5   7   6      396.53      295.95     14.77 o 
   6   7   6       86.26       28.38     11.57 o 
   7   7   6     2068.15     2305.62     56.01 o 
   8   7   6      483.44      609.14     24.07 o 
   9   7   6     1785.73     1960.74     61.31 o 
  10   7   6        3.65       18.50     12.47 o 
  11   7   6       44.93       54.64     16.03 o 
  12   7   6      115.68      124.28     19.41 o 
  13   7   6     1436.59     1252.91     56.91 o 
  14   7   6        7.77       45.11     20.81 o 
  15   7   6      449.30      425.79     42.80 o 
  16   7   6        0.09       13.30     33.19 o 
  17   7   6       48.08      112.02     53.89 o 
 -10   8   6      304.32      392.77     74.43 o 
  -9   8   6        7.87       11.65     32.30 o 
  -8   8   6      383.17      366.50     49.21 o 
  -7   8   6      178.37      222.18     39.63 o 
  -6   8   6      476.08      419.70    102.89 o 
  -5   8   6      368.93      344.51     38.11 o 
  -4   8   6      340.37      321.70     33.99 o 
  -3   8   6      460.02      450.20     36.11 o 
  -2   8   6      341.07      394.77     18.25 o 
  -1   8   6        0.06       28.46     21.78 o 
   0   8   6     3475.26     3470.26     45.91 o 
   1   8   6      635.48      513.25     24.55 o 
   2   8   6        3.11        2.56     22.09 o 
   3   8   6     1591.25     1545.46     62.11 o 
   4   8   6     1420.39     1070.93     20.81 o 
   5   8   6     4695.48     4752.33    110.27 o 
   6   8   6     1369.69     1312.14     32.47 o 
   7   8   6     2539.17     2310.76     56.54 o 
   8   8   6       12.97       60.68     19.07 o 
   9   8   6     2943.54     2982.02     72.86 o 
  10   8   6      315.21      259.74     18.76 o 
  11   8   6     2092.45     2155.65     51.85 o 
  12   8   6      298.92      359.09     25.85 o 
  13   8   6       64.19      139.86     22.39 o 
  14   8   6       89.93       85.85     22.48 o 
  15   8   6      348.06      335.49     31.78 o 
  16   8   6     1040.36     1133.24    101.69 o 
  17   8   6       19.93       65.72     37.95 o 
 -10   9   6      392.76      407.01    146.61 o 
  -9   9   6      513.68      492.91     58.94 o 
  -8   9   6      246.84      218.12     42.87 o 
  -7   9   6      714.72      787.94    120.57 o 
  -6   9   6      105.26      123.68     32.36 o 
  -5   9   6       93.74       64.60     25.67 o 
  -4   9   6      769.94      772.97     47.99 o 
  -3   9   6       18.94       22.91     16.30 o 
  -2   9   6     1212.49     1198.90     34.41 o 
  -1   9   6        5.50       12.41      7.36 o 
   0   9   6       38.60       24.50     10.64 o 
   1   9   6      297.58      192.88     46.31 o 
   2   9   6     1302.87     1171.99     73.96 o 
   3   9   6      524.90      591.28     56.18 o 
   4   9   6      114.15      130.53     11.68 o 
   5   9   6      479.23      347.17     15.37 o 
   6   9   6      558.38      644.44     29.15 o 
   7   9   6     2149.70     2449.82     58.82 o 
   8   9   6        8.87        9.76     23.52 o 
   9   9   6     2276.01     2272.50    118.36 o 
  10   9   6     1041.72     1057.30     44.55 o 
  11   9   6      136.12      153.56     19.47 o 
  12   9   6     1926.91     2022.16     51.34 o 
  13   9   6      278.12      224.55     23.76 o 
  14   9   6     1357.93     1465.13     49.47 o 
  15   9   6      213.30      179.03     26.99 o 
  16   9   6        3.13        0.64     22.32 o 
  17   9   6      337.76      465.49    136.61 o 
  -9  10   6        6.74        9.47     36.74 o 
  -8  10   6       76.56       86.47     36.72 o 
  -7  10   6      212.69      179.34     39.31 o 
  -6  10   6      467.67      399.68     65.20 o 
  -5  10   6        4.26       -6.02     22.36 o 
  -4  10   6      240.81      352.42     36.60 o 
  -3  10   6        1.20        4.68     16.30 o 
  -2  10   6      171.31      143.87     25.29 o 
  -1  10   6     6557.31     7005.13     85.55 o 
   0  10   6      539.16      577.14     45.67 o 
   1  10   6      377.41      313.91     39.41 o 
   2  10   6      168.65      131.78     25.53 o 
   3  10   6      363.38      351.49     33.55 o 
   4  10   6      224.07      353.84     49.17 o 
   5  10   6     2905.98     2739.46     47.65 o 
   6  10   6        6.08       -6.79      9.10 o 
   7  10   6      175.86      226.65     19.98 o 
   8  10   6        8.79       -6.37     13.35 o 
   9  10   6     1489.25     1432.55     48.33 o 
  10  10   6     2022.40     1903.43     59.82 o 
  11  10   6      145.74      124.24     25.27 o 
  12  10   6     1325.37     1478.80     57.91 o 
  13  10   6       46.31       70.17     21.49 o 
  14  10   6      210.72      214.36     24.45 o 
  15  10   6      108.94      122.31     24.13 o 
  16  10   6      253.08      253.30     34.99 o 
  -9  11   6       35.29       13.20     37.47 o 
  -8  11   6      189.89      128.40     41.00 o 
  -7  11   6        5.83        0.88     52.81 o 
  -6  11   6      184.14      203.44     38.17 o 
  -5  11   6       39.05       32.84     24.70 o 
  -4  11   6      443.06      482.19     42.17 o 
  -3  11   6      350.07      390.00     30.99 o 
  -2  11   6       62.31       43.75     16.23 o 
  -1  11   6       42.43       66.88     15.30 o 
   0  11   6      266.73      242.48     33.98 o 
   1  11   6      681.61      582.97     43.65 o 
   2  11   6      334.44      302.22     32.66 o 
   3  11   6      951.85     1040.56     51.01 o 
   4  11   6      708.50      874.06     69.72 o 
   5  11   6      192.37      144.35     13.13 o 
   6  11   6      455.68      410.34     21.44 o 
   7  11   6     1561.09     1707.79     47.28 o 
   8  11   6     2174.63     2078.89     56.51 o 
   9  11   6       27.43       29.13     21.40 o 
  10  11   6       25.36       15.49     18.81 o 
  11  11   6       80.43       47.87     20.88 o 
  12  11   6      868.75      999.50     51.15 o 
  13  11   6      275.04      285.17     47.72 o 
  14  11   6     1211.04     1281.95     78.31 o 
  15  11   6        9.19       18.65     29.24 o 
  16  11   6       97.52      169.24     27.23 o 
  -8  12   6       37.31        0.56     36.74 o 
  -7  12   6      211.31      143.85     39.42 o 
  -6  12   6      229.93      237.31     47.89 o 
  -5  12   6       57.69       55.17     29.86 o 
  -4  12   6      235.24      249.60     34.96 o 
  -3  12   6      176.77      140.85     27.18 o 
  -2  12   6      472.44      360.57     73.23 o 
  -1  12   6      203.47      289.15     39.46 o 
   0  12   6      942.91     1043.13     58.76 o 
   1  12   6      767.35      704.26     48.93 o 
   2  12   6     1150.24     1101.20     57.08 o 
   3  12   6      728.25      744.68     38.97 o 
   4  12   6      922.69      942.83     52.38 o 
   5  12   6     1405.48     1459.42     94.10 o 
   6  12   6       13.04        5.71     11.43 o 
   7  12   6     1983.76     1926.92     51.08 o 
   8  12   6     1193.26     1113.22     40.74 o 
   9  12   6      151.58      115.63     28.44 o 
  10  12   6     4032.59     4338.43     99.10 o 
  11  12   6      348.91      267.93     30.23 o 
  12  12   6     1438.50     1600.90     92.47 o 
  13  12   6        0.92       -1.00     25.24 o 
  14  12   6       17.35        9.65     39.47 o 
  15  12   6      159.16       85.53     48.16 o 
  16  12   6      849.13      617.36     75.72 o 
  -7  13   6      171.39      125.96     40.61 o 
  -6  13   6       56.98       61.60     34.51 o 
  -5  13   6        1.53       14.65     28.30 o 
  -4  13   6      909.77      904.66     56.00 o 
  -3  13   6      766.55      899.33     52.57 o 
  -2  13   6       16.16       25.93     28.90 o 
  -1  13   6     1995.45     2184.44     90.58 o 
   0  13   6      779.97      908.27    140.24 o 
   1  13   6     1147.14     1286.97     65.43 o 
   2  13   6       30.42       36.75     24.88 o 
   3  13   6      169.57      149.56     25.04 o 
   4  13   6       91.43       91.57     28.53 o 
   5  13   6        1.58       18.86     34.62 o 
   6  13   6      193.49      183.59     13.96 o 
   7  13   6      666.17      636.17     30.27 o 
   8  13   6     4466.34     4515.21    141.71 o 
   9  13   6      521.91      521.45     32.75 o 
  10  13   6      104.69      117.50     24.20 o 
  11  13   6        0.06       13.93     20.85 o 
  12  13   6      893.30      955.89     99.69 o 
  13  13   6      524.87      391.82     39.31 o 
  14  13   6      168.37       95.92     30.43 o 
  15  13   6       66.75       87.90     43.36 o 
  -6  14   6     1142.76     1185.48    121.65 o 
  -5  14   6     1167.82     1283.88     71.04 o 
  -4  14   6      188.60      153.69     33.12 o 
  -3  14   6      289.25      284.12     33.44 o 
  -2  14   6      112.37       37.12     51.33 o 
  -1  14   6     1356.82     1540.77     77.50 o 
   0  14   6       29.23       99.70     32.16 o 
   1  14   6     1834.33     1797.74     79.51 o 
   2  14   6       21.59       33.89     26.21 o 
   3  14   6      384.83      395.52     35.64 o 
   4  14   6       14.61       37.23     26.91 o 
   5  14   6      102.03      109.43     31.08 o 
   6  14   6     3515.99     3710.31    188.20 o 
   7  14   6      200.45      150.02     26.19 o 
   8  14   6       23.00       20.22     19.61 o 
   9  14   6        9.45        7.54     17.83 o 
  10  14   6     1671.71     1746.82     59.17 o 
  11  14   6       66.42       45.84     23.21 o 
  12  14   6      375.25      478.37     40.90 o 
  13  14   6       57.43       43.74     27.58 o 
  14  14   6        5.40       26.49     28.62 o 
  15  14   6      757.28      651.98     59.27 o 
  -5  15   6      176.99      181.26     38.24 o 
  -4  15   6       39.01       23.10     55.91 o 
  -3  15   6      536.18      571.01     92.55 o 
  -2  15   6        4.39       52.61     52.00 o 
  -1  15   6       96.59       98.31     37.73 o 
   0  15   6       33.35       56.09     31.17 o 
   1  15   6      419.43      505.23     49.58 o 
   2  15   6      797.86      697.06     53.60 o 
   3  15   6      127.63       83.03     25.33 o 
   4  15   6      758.77      730.64     53.61 o 
   5  15   6        0.23       -8.85     25.16 o 
   6  15   6      141.25      113.97     20.50 o 
   7  15   6        0.27       13.62     19.92 o 
   8  15   6     2122.17     2304.09     61.74 o 
   9  15   6        1.35       -6.39     18.21 o 
  10  15   6      130.44      148.03     26.46 o 
  11  15   6       75.18       86.61     25.84 o 
  12  15   6      448.81      531.17     42.39 o 
  13  15   6      343.19      313.84     38.41 o 
  14  15   6      262.00      220.76     37.13 o 
  -4  16   6      151.50      142.20     76.72 o 
  -3  16   6       23.68       11.59     57.53 o 
  -2  16   6       31.70       22.97     55.84 o 
  -1  16   6      441.00      380.25     81.03 o 
   0  16   6      416.06      437.23     79.22 o 
   1  16   6      415.91      404.23     73.69 o 
   2  16   6      241.13      250.78     62.44 o 
   3  16   6        8.33       30.63     28.91 o 
   4  16   6      225.60      204.17     60.69 o 
   5  16   6        0.70      -13.40     41.43 o 
   6  16   6      839.53      842.25     43.73 o 
   7  16   6       57.32       45.91     32.84 o 
   8  16   6      161.89      122.83     21.30 o 
   9  16   6      158.19      211.03     26.32 o 
  10  16   6      269.41      337.57     32.23 o 
  11  16   6      113.26       95.50     27.01 o 
  12  16   6       71.83       70.85     28.95 o 
  13  16   6        6.08      -10.89     27.76 o 
  -3  17   6      566.08      764.60    112.69 o 
  -2  17   6       48.22      107.10     64.26 o 
  -1  17   6       12.00       38.46     58.40 o 
   0  17   6       43.77       68.17     56.72 o 
   1  17   6      139.20      177.76     63.05 o 
   2  17   6      174.30       91.27     54.70 o 
   4  17   6       51.08      105.35     55.84 o 
   5  17   6        0.01      -24.38     44.73 o 
   6  17   6      101.86      107.27     23.95 o 
   7  17   6       16.98       31.51     23.70 o 
   8  17   6      145.79      138.10     31.40 o 
   9  17   6       21.96       -2.84     19.70 o 
  10  17   6        6.95       16.42     22.41 o 
  11  17   6      127.99      213.85     32.46 o 
  12  17   6        0.82       -5.73     52.14 o 
  -1  18   6      131.37      127.18     72.14 o 
   0  18   6      290.98      284.19     80.16 o 
   1  18   6       19.08       32.47     59.34 o 
   4  18   6       75.25      121.05     52.81 o 
   5  18   6        3.55       31.32     51.40 o 
   6  18   6        6.16        4.90     26.91 o 
   7  18   6        1.12      -17.52     23.59 o 
   8  18   6      107.58       69.45     27.32 o 
   9  18   6      610.71      666.91     38.37 o 
  10  18   6       18.09        2.85     22.60 o 
  11  18   6       38.07       65.50     28.23 o 
   5  19   6       67.51       14.55     57.59 o 
   6  19   6       47.11       33.15     25.40 o 
   7  19   6       26.62       12.56     26.54 o 
   8  19   6      261.90      418.74     47.62 o 
   9  19   6      754.06      869.89     78.95 o 
  -5 -17   7      453.39      408.32     49.01 o 
  -4 -17   7        5.41        3.67     30.51 o 
  -3 -17   7      108.52       16.00     31.26 o 
  -2 -17   7       11.58       -1.16     27.73 o 
  -1 -17   7      225.42      172.06     55.77 o 
   0 -17   7      415.97      488.66     54.82 o 
   1 -17   7       69.98      115.52     34.15 o 
   2 -17   7      159.70      138.46     36.24 o 
   3 -17   7        0.06       15.07     31.20 o 
  -7 -16   7      410.83      515.25     52.64 o 
  -6 -16   7        0.16       59.98     33.26 o 
  -5 -16   7       13.67        0.36     26.33 o 
  -4 -16   7       11.10       10.10     22.38 o 
  -3 -16   7      194.74      110.00     45.76 o 
  -2 -16   7      285.08      292.86     31.52 o 
  -1 -16   7       29.06        5.64     23.81 o 
   0 -16   7        4.03       11.23     23.92 o 
   1 -16   7       40.99        0.20     21.88 o 
   2 -16   7      514.43      589.43     39.67 o 
   3 -16   7       55.50       76.71     25.82 o 
   4 -16   7      155.72      133.15     35.49 o 
   5 -16   7      168.67      108.93     35.09 o 
  -8 -15   7       13.96       53.92     34.75 o 
  -7 -15   7      316.90      355.70     59.45 o 
  -6 -15   7       31.50       37.87     25.65 o 
  -5 -15   7     1834.54     1923.91     64.10 o 
  -4 -15   7      600.02      538.61     52.49 o 
  -3 -15   7       45.42       49.05     23.07 o 
  -2 -15   7       52.60       49.95     25.24 o 
  -1 -15   7       65.09       49.32     20.80 o 
   0 -15   7     1487.40     1474.38     51.75 o 
   1 -15   7      307.32      264.58     42.52 o 
   2 -15   7      989.85     1076.68     52.22 o 
   3 -15   7      115.96      101.23     25.65 o 
   4 -15   7     1249.55     1406.46     55.37 o 
   5 -15   7      552.73      566.36     40.04 o 
   6 -15   7      233.69      184.04     37.73 o 
   7 -15   7      950.50     1158.47    127.36 o 
  -9 -14   7      552.59      589.47     35.64 o 
  -8 -14   7        5.80       17.47     18.50 o 
  -7 -14   7      361.81      375.80     30.86 o 
  -6 -14   7      281.58      252.00     48.59 o 
  -5 -14   7        9.41      -12.08     20.95 o 
  -4 -14   7      382.38      265.06     29.37 o 
  -3 -14   7      496.61      464.05     60.82 o 
  -2 -14   7      987.15     1110.73     46.63 o 
  -1 -14   7       14.83       -2.43     18.64 o 
   0 -14   7      152.98      105.12     30.42 o 
   1 -14   7       47.88       32.06     19.33 o 
   2 -14   7     2374.72     2449.51     81.74 o 
   3 -14   7      222.26      252.04     45.17 o 
   4 -14   7      130.54      102.23     24.75 o 
   5 -14   7      255.55      213.33     29.17 o 
   6 -14   7      298.79      368.38     35.40 o 
   7 -14   7      857.27      815.99     78.37 o 
   8 -14   7      181.49      191.96     52.88 o 
 -10 -13   7      316.97      375.70     36.37 o 
  -9 -13   7        6.42       33.91     20.69 o 
  -8 -13   7      148.10      163.22     24.13 o 
  -7 -13   7       12.84       26.80     17.23 o 
  -6 -13   7      517.20      451.09     28.20 o 
  -5 -13   7     1045.84     1102.56     51.67 o 
  -4 -13   7     2104.58     2274.01     62.10 o 
  -3 -13   7        6.48        7.76     12.40 o 
  -2 -13   7      546.88      592.11     48.38 o 
  -1 -13   7       13.65       -4.10     16.50 o 
   0 -13   7     2616.61     2663.29     66.53 o 
   1 -13   7     1036.42     1013.13     41.77 o 
   2 -13   7      763.22      792.26     48.89 o 
   3 -13   7      178.82      187.57     36.24 o 
   4 -13   7      175.12      235.28     30.05 o 
   5 -13   7       51.85       31.49     22.80 o 
   6 -13   7      511.80      533.07     41.28 o 
   7 -13   7      639.88      718.84     96.53 o 
   8 -13   7      119.43      146.36     46.28 o 
   9 -13   7      116.35       -1.59     43.19 o 
 -11 -12   7       42.29      111.99     36.06 o 
 -10 -12   7       18.03       22.12     24.59 o 
  -9 -12   7      297.88      283.61     28.43 o 
  -8 -12   7       97.72      133.33     23.32 o 
  -7 -12   7      438.58      427.18     28.89 o 
  -6 -12   7      106.60      144.40     20.36 o 
  -5 -12   7       22.77       19.76     15.44 o 
  -4 -12   7     1637.26     1515.11     41.90 o 
  -3 -12   7      207.43      201.29     19.28 o 
  -2 -12   7     3465.69     3462.72     75.40 o 
  -1 -12   7        3.76        4.05     11.21 o 
   0 -12   7      513.84      477.79     27.13 o 
   1 -12   7      532.26      564.52     31.73 o 
   2 -12   7      926.17      946.13     44.55 o 
   3 -12   7      395.13      311.42     30.42 o 
   4 -12   7      723.81      693.24     40.38 o 
   5 -12   7       69.68       63.62     23.02 o 
   6 -12   7       72.47       81.98     30.33 o 
   7 -12   7      261.37      297.81     49.29 o 
   8 -12   7       65.29       61.73     41.22 o 
   9 -12   7      534.22      593.19     66.35 o 
  10 -12   7      123.52      120.25     49.35 o 
 -11 -11   7     1523.95     1639.10     86.85 o 
 -10 -11   7      258.77      213.44     36.90 o 
  -9 -11   7       21.25       23.85     21.45 o 
  -8 -11   7      126.00      146.83     22.72 o 
  -7 -11   7        9.94       22.59     16.68 o 
  -6 -11   7     1049.34     1110.23     39.11 o 
  -5 -11   7      151.65      183.34     28.10 o 
  -4 -11   7     3079.39     3261.11     65.61 o 
  -3 -11   7      526.43      564.58     34.05 o 
  -2 -11   7       19.67       -4.82     12.34 o 
  -1 -11   7       39.86       14.63     12.01 o 
   0 -11   7     1818.10     1975.86     43.70 o 
   1 -11   7     2803.73     2821.82     53.38 o 
   2 -11   7      304.14      244.87     21.39 o 
   3 -11   7       33.12       37.46     11.63 o 
   4 -11   7       41.96       47.76     12.74 o 
   5 -11   7     1357.65     1422.92     38.32 o 
   6 -11   7        2.88       14.10     15.27 o 
   7 -11   7      646.47      768.47    158.26 o 
   8 -11   7      333.35      296.42     52.61 o 
   9 -11   7       32.51       -1.97     37.08 o 
  10 -11   7       23.77       66.74     43.11 o 
  11 -11   7      671.71      723.35     88.01 o 
 -12 -10   7      370.48      289.38     53.04 o 
 -11 -10   7        0.89       -8.82     61.97 o 
 -10 -10   7       57.05      134.38     37.37 o 
  -9 -10   7      179.02      139.20     26.30 o 
  -8 -10   7     1153.66     1237.69     80.43 o 
  -7 -10   7       68.85       56.58     17.66 o 
  -6 -10   7      109.03      165.44     20.54 o 
  -5 -10   7      215.89      205.73     20.43 o 
  -4 -10   7      177.12      152.17     18.32 o 
  -3 -10   7     2767.97     2771.51     61.55 o 
  -2 -10   7      990.96      936.19     31.36 o 
  -1 -10   7      354.65      285.58     19.48 o 
   0 -10   7      921.65      926.09     29.52 o 
   1 -10   7       45.94       54.72     12.14 o 
   2 -10   7     1168.42     1051.41     30.53 o 
   3 -10   7     1230.12     1225.84     43.89 o 
   4 -10   7        2.81        1.46     11.46 o 
   5 -10   7       47.66        8.30     13.63 o 
   6 -10   7      172.77      136.49     25.11 o 
   7 -10   7      986.26     1195.67     50.45 o 
   8 -10   7      373.44      497.57     33.45 o 
   9 -10   7      796.31      799.90     41.07 o 
  10 -10   7      301.97      308.88     54.82 o 
  11 -10   7        0.22       12.99     25.46 o 
  12 -10   7      119.79      102.22     24.67 o 
 -12  -9   7      190.75      106.81     41.92 o 
 -11  -9   7       47.47       63.74     35.68 o 
 -10  -9   7     1094.30     1292.42     74.84 o 
  -9  -9   7      799.95      590.08     66.84 o 
  -8  -9   7      213.34      149.73     22.23 o 
  -7  -9   7      408.62      419.65     27.76 o 
  -6  -9   7      252.66      221.32     21.65 o 
  -5  -9   7     1488.34     1481.08     78.02 o 
  -4  -9   7     1467.33     1499.15     46.16 o 
  -3  -9   7      954.95     1063.19     32.64 o 
  -2  -9   7      570.88      545.81     24.75 o 
  -1  -9   7     2200.89     2109.84     45.21 o 
   0  -9   7     1753.48     1829.53     57.08 o 
   1  -9   7     5655.71     5594.69     85.15 o 
   2  -9   7     1303.61     1406.60     55.64 o 
   3  -9   7      242.54      269.45     17.67 o 
   4  -9   7       47.28       71.39     12.96 o 
   5  -9   7     1412.75     1504.25     53.12 o 
   6  -9   7      297.87      294.25     24.70 o 
   7  -9   7      386.28      476.63     60.69 o 
   8  -9   7       19.86       44.27     28.63 o 
   9  -9   7      370.09      226.19     28.35 o 
  10  -9   7      533.85      616.97     40.05 o 
  11  -9   7       33.37       44.46     23.68 o 
  12  -9   7      598.83      622.45     67.72 o 
  13  -9   7       54.36       75.95     26.95 o 
 -12  -8   7      308.62      141.54     42.66 o 
 -11  -8   7      295.97      275.81     48.79 o 
 -10  -8   7      558.49      636.99     58.61 o 
  -9  -8   7      253.32      252.39     72.85 o 
  -8  -8   7      498.65      437.89     36.94 o 
  -7  -8   7      830.61      890.56     36.15 o 
  -6  -8   7      444.75      344.52     28.83 o 
  -5  -8   7     1685.31     1561.55     42.12 o 
  -4  -8   7     1714.14     1766.51     81.36 o 
  -3  -8   7     5219.24     5580.15     87.86 o 
  -2  -8   7     1823.14     1761.05     44.59 o 
  -1  -8   7     3316.72     3158.56     57.31 o 
   0  -8   7       30.22       22.39     10.47 o 
   1  -8   7     2245.53     2370.65     46.66 o 
   2  -8   7     2958.06     3094.14     55.20 o 
   3  -8   7     8844.37     8592.43    117.77 o 
   4  -8   7     1743.29     1689.46     38.54 o 
   5  -8   7      925.88      845.23     32.76 o 
   6  -8   7       50.86       90.77     17.52 o 
   7  -8   7      592.18      562.25     73.02 o 
   8  -8   7     1215.78     1370.79     58.76 o 
   9  -8   7        6.38       -5.47     19.89 o 
  10  -8   7       97.43      140.30     27.06 o 
  11  -8   7       12.65       19.53     21.65 o 
  12  -8   7      854.32      901.54     82.29 o 
  13  -8   7      506.84      412.99     41.91 o 
 -12  -7   7      257.24      348.53     41.20 o 
 -11  -7   7      122.75      182.30     33.39 o 
 -10  -7   7     1513.47     1402.78     66.26 o 
  -9  -7   7     1177.23     1088.89    116.66 o 
  -8  -7   7       67.39       71.55     18.44 o 
  -7  -7   7      826.10      885.58     31.75 o 
  -6  -7   7      757.60      715.22     51.29 o 
  -5  -7   7     6121.07     6079.90     86.57 o 
  -4  -7   7     3247.40     3393.91     56.70 o 
  -3  -7   7     1449.15     1511.12     34.07 o 
  -2  -7   7        8.88       15.59      9.19 o 
  -1  -7   7     1883.20     1690.18     34.40 o 
   0  -7   7      218.25      210.83     14.39 o 
   1  -7   7     4709.40     4880.32     75.31 o 
   2  -7   7     1551.55     1573.67     32.64 o 
   3  -7   7      118.74      121.11     12.75 o 
   4  -7   7      137.48      129.98     21.07 o 
   5  -7   7      390.63      405.25     22.32 o 
   6  -7   7     2428.86     2383.54     61.12 o 
   7  -7   7      718.92      709.44     42.45 o 
   8  -7   7      399.66      445.13     37.34 o 
   9  -7   7       41.45       95.35     24.22 o 
  10  -7   7      253.48      227.41     30.27 o 
  11  -7   7     1142.54      977.32     50.95 o 
  12  -7   7      493.27      408.16     39.34 o 
  13  -7   7       85.69       85.40     42.91 o 
  14  -7   7       13.73       36.71     29.56 o 
 -13  -6   7      221.01      250.85     79.08 o 
 -12  -6   7      434.07      384.58     53.54 o 
 -11  -6   7      466.77      362.14     39.62 o 
 -10  -6   7      267.23      272.86     44.65 o 
  -9  -6   7      275.95      308.79     34.03 o 
  -8  -6   7     1018.65     1009.46     48.52 o 
  -7  -6   7      441.22      427.49     26.05 o 
  -6  -6   7      326.48      330.91     23.61 o 
  -5  -6   7      462.99      446.69     24.29 o 
  -4  -6   7       63.03       57.97     11.61 o 
  -3  -6   7     5559.10     5533.75     77.10 o 
  -2  -6   7        1.31      237.31     38.13 o 
  -1  -6   7     4690.50     4540.57     59.48 o 
   0  -6   7        4.02        3.39      7.37 o 
   1  -6   7     1447.85     1399.81     31.37 o 
   2  -6   7     2492.54     2849.29     45.63 o 
   3  -6   7      364.04      407.25     17.18 o 
   4  -6   7     2288.84     2205.36     39.01 o 
   5  -6   7     1246.90     1191.27     30.12 o 
   6  -6   7      211.36      215.99     20.78 o 
   7  -6   7      214.66      275.80     29.47 o 
   8  -6   7     2965.27     3301.39    210.33 o 
   9  -6   7       80.76       54.44     22.00 o 
  10  -6   7      523.44      514.76     87.70 o 
  11  -6   7       15.03        8.38     20.89 o 
  12  -6   7       31.15       25.42     23.25 o 
  13  -6   7      191.23      177.19     32.61 o 
  14  -6   7       51.08       14.49     28.69 o 
 -13  -5   7        6.49       10.47     40.58 o 
 -12  -5   7       57.84       48.42     29.45 o 
 -11  -5   7       97.70      114.65     28.37 o 
 -10  -5   7      196.71      152.31     29.29 o 
  -9  -5   7     1477.64     1314.14     54.10 o 
  -8  -5   7      221.92      223.60     28.67 o 
  -7  -5   7      548.42      607.79     31.28 o 
  -6  -5   7      154.45      176.39     26.49 o 
  -5  -5   7     2699.28     2802.32     50.06 o 
  -4  -5   7       20.37        8.57      9.13 o 
  -3  -5   7     1584.72     1740.20     33.29 o 
  -2  -5   7       87.29      162.70     11.41 o 
  -1  -5   7     1636.47     1472.41     26.75 o 
   0  -5   7       22.79       37.86      7.85 o 
   1  -5   7     4927.76     5550.54     72.59 o 
   2  -5   7      874.00      853.85     20.60 o 
   3  -5   7       54.75      110.29     10.21 o 
   4  -5   7      200.78      265.78     13.89 o 
   5  -5   7      243.82      233.74     20.64 o 
   6  -5   7     2916.31     2818.96    100.36 o 
   7  -5   7       55.43       91.87     16.73 o 
   8  -5   7      330.12      482.87     63.44 o 
   9  -5   7       39.43       59.97     21.48 o 
  10  -5   7       47.46       33.98     25.19 o 
  11  -5   7      144.38      170.74     28.73 o 
  12  -5   7      417.27      296.88     35.04 o 
  13  -5   7       36.93       50.79     27.93 o 
  14  -5   7      167.06      140.91     38.37 o 
  15  -5   7      134.18      150.75     41.32 o 
 -13  -4   7       92.98       45.28     34.06 o 
 -12  -4   7       79.87        5.09     29.74 o 
 -11  -4   7        0.68        1.54     23.06 o 
 -10  -4   7      226.76      139.83     39.84 o 
  -9  -4   7      487.39      409.16     56.13 o 
  -8  -4   7        0.51      -18.66     16.79 o 
  -7  -4   7     1312.24     1306.46     48.87 o 
  -6  -4   7       54.12       28.80     11.67 o 
  -5  -4   7        0.25       20.64     10.54 o 
  -4  -4   7      950.40      892.08     23.89 o 
  -3  -4   7     3757.56     3589.40     47.93 o 
  -2  -4   7      532.14      811.96     19.87 o 
  -1  -4   7     2129.34     2422.30     34.88 o 
   0  -4   7     3463.77     3310.19     49.13 o 
   1  -4   7      278.20      240.16     11.10 o 
   2  -4   7     1800.79     2296.70     35.00 o 
   3  -4   7      112.79       88.51     30.92 o 
   4  -4   7      322.70      369.02     19.37 o 
   5  -4   7       39.46       21.25      9.01 o 
   6  -4   7      603.57      664.90     23.90 o 
   7  -4   7      337.09      307.09     23.92 o 
   8  -4   7     1530.18     1872.91     53.75 o 
   9  -4   7      159.96      196.86     25.57 o 
  10  -4   7      610.04      707.01     38.61 o 
  11  -4   7        0.94       12.26     19.19 o 
  12  -4   7      284.79      170.73     30.69 o 
  13  -4   7      851.96      724.99     57.43 o 
  14  -4   7      443.28      310.81     46.94 o 
  15  -4   7        2.30       24.32     42.57 o 
 -13  -3   7        2.42       36.98     40.82 o 
 -12  -3   7       10.87      -26.65     26.52 o 
 -11  -3   7      187.45      180.80     36.86 o 
 -10  -3   7        1.61      -24.13     20.35 o 
  -9  -3   7      174.77      119.69     26.70 o 
  -8  -3   7      334.88      366.68     30.98 o 
  -7  -3   7      408.33      378.42     26.87 o 
  -6  -3   7       22.57       23.00     11.44 o 
  -5  -3   7        9.84       10.48      9.62 o 
  -4  -3   7      490.19      467.41     18.04 o 
  -3  -3   7       47.09       64.03      9.56 o 
  -2  -3   7       18.11       20.90      6.55 o 
  -1  -3   7       28.88       24.76      6.37 o 
   0  -3   7       41.00       55.09      7.32 o 
   1  -3   7      456.89      355.91     13.38 o 
   2  -3   7       57.23       28.28      9.82 o 
   3  -3   7     1569.84     1767.05     31.89 o 
   4  -3   7      176.47      125.58     11.74 o 
   5  -3   7     2177.37     1988.08     38.99 o 
   6  -3   7      476.90      390.96     22.22 o 
   7  -3   7       47.06       98.34     12.75 o 
   8  -3   7      316.81      250.14     26.22 o 
   9  -3   7     2214.58     2417.75     64.54 o 
  10  -3   7      149.50      128.52     50.77 o 
  11  -3   7      285.01      405.74     32.79 o 
  12  -3   7       22.25        4.17     18.04 o 
  13  -3   7       35.64       16.39     29.28 o 
  14  -3   7      400.44      486.54     52.27 o 
  15  -3   7       17.98       23.31     40.55 o 
  16  -3   7     1663.64     1783.89    116.40 o 
 -13  -2   7      112.52       77.26     43.92 o 
 -12  -2   7      212.70       91.34     41.63 o 
 -11  -2   7       34.77       69.52     40.28 o 
 -10  -2   7      114.57       93.15     29.18 o 
  -9  -2   7     1130.89     1197.82     45.21 o 
  -8  -2   7     1114.03     1028.73     40.09 o 
  -7  -2   7      231.19      273.95     24.94 o 
  -6  -2   7      108.41       93.90     16.40 o 
  -5  -2   7       27.78       43.23     19.94 o 
  -4  -2   7     1707.75     1620.82     30.93 o 
  -3  -2   7      290.28      236.23     13.61 o 
  -2  -2   7     1094.63     1254.85     22.05 o 
  -1  -2   7      975.04      790.34     23.67 o 
   0  -2   7      403.85      525.87     14.35 o 
   1  -2   7     2179.15     2052.99     31.22 o 
   2  -2   7    16471.34    18522.32    183.67 o 
   3  -2   7     6244.35     6100.81     69.81 o 
   4  -2   7      172.35      227.84     13.96 o 
   5  -2   7       72.24       36.00      8.73 o 
   6  -2   7     1187.33     1102.88     47.26 o 
   7  -2   7     5584.50     5777.78     84.31 o 
   8  -2   7      395.85      357.67     19.95 o 
   9  -2   7      671.06      795.44     36.42 o 
  10  -2   7      589.15      518.25     33.43 o 
  11  -2   7       66.96       58.31     19.84 o 
  12  -2   7      756.99      823.40     53.77 o 
  13  -2   7      422.15      267.65     52.86 o 
  14  -2   7      490.46      559.62     45.10 o 
  15  -2   7       46.96       54.24     34.57 o 
  16  -2   7      220.59      284.39     62.78 o 
 -13  -1   7       55.78      132.43     49.44 o 
 -12  -1   7      126.10      170.62     47.89 o 
 -11  -1   7      233.03      214.20     47.62 o 
 -10  -1   7       56.16       96.84     29.96 o 
  -9  -1   7      721.75      785.79     43.90 o 
  -8  -1   7       13.86       28.07     18.07 o 
  -7  -1   7        8.77       -0.75     14.20 o 
  -6  -1   7      747.11      876.76     38.26 o 
  -5  -1   7       45.29       59.36     13.29 o 
  -4  -1   7       68.46       42.55      8.90 o 
  -3  -1   7      126.53      123.20     10.16 o 
  -2  -1   7     1353.68     1454.36     26.07 o 
  -1  -1   7     1561.37     1843.57     29.34 o 
   0  -1   7     7576.54     8050.72     86.77 o 
   1  -1   7     9282.23     8536.84     97.66 o 
   2  -1   7     2462.99     1841.42     30.39 o 
   3  -1   7     5157.14     5317.70     72.26 o 
   4  -1   7      496.61      607.67     38.49 o 
   5  -1   7     3285.97     2809.32     43.12 o 
   6  -1   7       89.73      109.24     12.03 o 
   7  -1   7      273.54      323.38     21.83 o 
   8  -1   7       69.70       53.03     15.77 o 
   9  -1   7     1922.17     2137.48     45.91 o 
  10  -1   7     2220.55     2506.51     67.12 o 
  11  -1   7      407.87      699.37     45.14 o 
  12  -1   7     3171.17     3845.76     93.42 o 
  13  -1   7      307.45      308.12     33.03 o 
  14  -1   7       45.66      112.82     52.30 o 
  15  -1   7      202.42      250.84     42.26 o 
  16  -1   7      687.43      835.39    115.79 o 
 -12   0   7      100.99       86.22     39.00 o 
 -11   0   7      331.16      247.15     39.71 o 
 -10   0   7        1.33        9.20     24.14 o 
  -9   0   7       64.18       54.61     24.36 o 
  -8   0   7     1287.23     1256.66     49.71 o 
  -7   0   7      112.18      129.70     22.28 o 
  -6   0   7       33.33       80.24     17.30 o 
  -5   0   7      199.43      271.12     19.83 o 
  -4   0   7     4650.73     4903.36     81.35 o 
  -3   0   7     1528.54     1441.33     30.74 o 
  -2   0   7     1188.42     1229.36     30.29 o 
  -1   0   7      142.47      157.07     17.45 o 
   0   0   7     1806.98     1979.01     44.00 o 
   1   0   7     1956.98     1699.87     33.83 o 
   2   0   7     1967.51     2295.91     48.25 o 
   3   0   7    18211.76    18869.36    243.35 o 
   4   0   7      345.50      257.14     26.74 o 
   5   0   7      411.13      368.39     26.98 o 
   6   0   7       15.15       20.15     10.57 o 
   7   0   7     3052.73     2878.95     50.12 o 
   8   0   7     3659.71     3092.07     54.81 o 
   9   0   7      376.68      402.59     21.40 o 
  10   0   7       92.51       72.14     15.93 o 
  11   0   7        0.51       48.36     21.87 o 
  12   0   7     1345.08     1531.81     55.20 o 
  13   0   7      856.89      805.88     44.51 o 
  14   0   7      816.35      871.68     59.01 o 
  15   0   7       67.45       56.31     31.62 o 
  16   0   7      139.14      284.60     46.77 o 
 -12   1   7       61.36       72.63     31.78 o 
 -11   1   7       89.75       65.62     29.69 o 
 -10   1   7      564.17      515.38     44.46 o 
  -9   1   7        4.26        5.57     20.90 o 
  -8   1   7      177.53      225.20     40.21 o 
  -7   1   7       59.73       22.54     19.14 o 
  -6   1   7      646.96      766.60     34.81 o 
  -5   1   7      433.17      415.24     35.84 o 
  -4   1   7     1269.26     1225.24     38.10 o 
  -3   1   7      152.75       99.28     11.04 o 
  -2   1   7       31.57       26.27      8.53 o 
  -1   1   7     8209.65     8554.91    108.09 o 
   0   1   7     1224.06     1622.38     35.86 o 
   1   1   7    10287.63     9441.42    130.54 o 
   2   1   7      179.66      341.43     17.10 o 
   3   1   7    11443.71    10551.37    163.55 o 
   4   1   7      103.65      119.16     25.02 o 
   5   1   7    20350.87    20636.05    307.16 o 
   6   1   7     4094.45     4209.18     69.25 o 
   7   1   7      545.07      568.86     23.03 o 
   8   1   7      738.21      927.85     30.63 o 
   9   1   7      637.61      770.49     27.56 o 
  10   1   7     3377.49     3637.43     71.22 o 
  11   1   7      271.80      299.62     24.94 o 
  12   1   7       41.57       85.42     31.82 o 
  13   1   7      528.19      434.50     42.37 o 
  14   1   7      849.64      783.99     55.54 o 
  15   1   7       34.51       49.94     73.89 o 
  16   1   7      828.29      777.32     61.79 o 
  17   1   7      331.29      356.42     50.36 o 
 -12   2   7       23.26       54.84     30.04 o 
 -11   2   7       68.34       81.79     29.76 o 
 -10   2   7      642.41      672.14     88.31 o 
  -9   2   7      314.05      227.48     39.07 o 
  -8   2   7     1396.25     1037.79     52.55 o 
  -7   2   7        2.87       15.72     14.48 o 
  -6   2   7      469.64      413.36     52.27 o 
  -5   2   7       37.24       49.43     14.30 o 
  -4   2   7       33.00       22.39     10.99 o 
  -3   2   7     2543.19     2396.15     54.01 o 
  -2   2   7      172.32      197.09     16.78 o 
  -1   2   7     1832.79     1772.59     39.74 o 
   0   2   7     1410.59     1014.95     22.28 o 
   1   2   7    12569.70    12118.57    145.39 o 
   2   2   7     1040.92     1377.83     28.18 o 
   3   2   7    12025.62    11032.01    195.34 o 
   4   2   7      402.49      361.21     17.59 o 
   5   2   7       98.96      179.29     14.66 o 
   6   2   7      108.54      160.22     14.97 o 
   7   2   7     1155.86     1505.66     45.98 o 
   8   2   7     1164.54      872.87     28.86 o 
   9   2   7        0.08        6.04     10.78 o 
  10   2   7       17.83       38.67     13.34 o 
  11   2   7       99.20      103.29     18.08 o 
  12   2   7      175.97      271.04     24.83 o 
  13   2   7       24.95       -3.80     28.19 o 
  14   2   7     1576.81     1755.37    199.62 o 
  15   2   7      234.14      189.42     37.25 o 
  16   2   7        9.54       93.50     36.72 o 
  17   2   7      172.35      191.55     44.43 o 
 -12   3   7      535.72      482.99     44.68 o 
 -11   3   7      286.57      388.50     68.71 o 
 -10   3   7       32.10       53.17     28.63 o 
  -9   3   7      513.03      374.19     49.85 o 
  -8   3   7      375.17      462.56     35.76 o 
  -7   3   7      386.55      345.38     30.22 o 
  -6   3   7       88.36       76.80     15.95 o 
  -5   3   7     2005.80     2059.93     52.35 o 
  -4   3   7      193.76      197.86     17.07 o 
  -3   3   7      580.98      809.47     33.75 o 
  -2   3   7      562.83      642.28     23.30 o 
  -1   3   7     6871.82     6331.85     82.95 o 
   0   3   7      578.00      525.87     14.95 o 
   1   3   7        7.51       39.19      5.79 o 
   2   3   7       61.00       42.58     12.86 o 
   3   3   7     1390.77      933.35     24.57 o 
   4   3   7     4900.60     5279.87     88.39 o 
   5   3   7      918.96      990.09     39.70 o 
   6   3   7     3235.44     3328.77     65.51 o 
   7   3   7      860.25      960.02     31.89 o 
   8   3   7      125.93       82.73     13.29 o 
   9   3   7       26.59        7.86     10.42 o 
  10   3   7     3330.85     3442.68     68.09 o 
  11   3   7        4.88       -2.83     12.71 o 
  12   3   7      537.74      789.43     38.62 o 
  13   3   7      169.79       63.60     22.52 o 
  14   3   7     1167.86     1092.45     61.80 o 
  15   3   7      539.35      453.36     47.57 o 
  16   3   7       95.76       57.87     33.81 o 
  17   3   7      453.30      475.07     56.50 o 
 -12   4   7        2.02       10.05     24.85 o 
 -11   4   7      251.00      246.02     58.06 o 
 -10   4   7      427.25      336.16     46.68 o 
  -9   4   7       20.77       69.34     22.26 o 
  -8   4   7      785.57      717.04     86.22 o 
  -7   4   7      776.02      738.01     56.45 o 
  -6   4   7       13.82       -9.96     12.03 o 
  -5   4   7      412.49      392.03     24.68 o 
  -4   4   7     1077.59      910.43     26.98 o 
  -3   4   7     2618.03     2530.32     46.96 o 
  -2   4   7      191.57      134.86     15.29 o 
  -1   4   7     1585.40     1510.65     37.89 o 
   0   4   7     3609.96     3382.12     56.18 o 
   1   4   7      164.87       50.62     17.77 o 
   2   4   7     4266.67     4203.67     90.36 o 
   3   4   7      399.18      310.08     28.49 o 
   4   4   7     2200.66     2387.81     44.52 o 
   5   4   7      615.04      450.30     34.15 o 
   6   4   7     7616.38     7707.61    125.78 o 
   7   4   7     3108.54     4060.55     77.19 o 
   8   4   7     2122.91     1724.54     45.85 o 
   9   4   7     1079.38     1141.35     50.70 o 
  10   4   7      253.78      221.96     35.75 o 
  11   4   7      451.52      581.52     43.82 o 
  12   4   7      997.51     1273.44     50.01 o 
  13   4   7      563.81      809.30     85.03 o 
  14   4   7       14.28       15.92     28.03 o 
  15   4   7      229.31      182.41     50.05 o 
  16   4   7        0.03       55.57     44.39 o 
  17   4   7      437.12      437.70     74.30 o 
 -11   5   7      165.22       40.01     57.46 o 
 -10   5   7      213.26      176.04     29.47 o 
  -9   5   7      414.00      353.52     27.70 o 
  -8   5   7      368.13      391.67     70.16 o 
  -7   5   7     1383.47     1270.04     43.17 o 
  -6   5   7      106.90       95.38     38.33 o 
  -5   5   7     1503.14     1567.86     90.60 o 
  -4   5   7      256.75      255.53     24.01 o 
  -3   5   7      864.14      902.40     56.61 o 
  -2   5   7      342.60      379.85     32.49 o 
  -1   5   7     3714.70     3434.22     57.41 o 
   0   5   7     8452.72     8966.07    126.60 o 
   1   5   7      459.58      316.76     17.85 o 
   2   5   7      223.18      408.42     19.17 o 
   3   5   7     8073.65     8055.35    126.87 o 
   4   5   7     3736.66     4267.60     89.24 o 
   5   5   7     2224.51     2164.98     99.09 o 
   6   5   7     7987.71     7114.62    114.67 o 
   7   5   7     1868.30     1946.87     46.13 o 
   8   5   7      194.34      370.19     26.22 o 
   9   5   7     2135.44     1943.28     45.67 o 
  10   5   7     1289.95     1406.32     40.15 o 
  11   5   7     2318.72     2278.08     63.42 o 
  12   5   7      843.57     1020.50     56.41 o 
  13   5   7       12.96       81.43     26.23 o 
  14   5   7       89.31       65.84     27.27 o 
  15   5   7      886.13      827.03     74.77 o 
  16   5   7       83.89      148.33     49.17 o 
  17   5   7      117.73      102.99     50.52 o 
 -11   6   7        8.24        7.41     58.13 o 
 -10   6   7       13.64        1.55     45.47 o 
  -9   6   7      826.69      621.33     81.30 o 
  -8   6   7       16.00       24.38     36.71 o 
  -7   6   7     2203.97     2275.95    125.49 o 
  -6   6   7      525.12      606.71     63.59 o 
  -5   6   7      564.57      614.05     60.02 o 
  -4   6   7       13.94       22.29     20.23 o 
  -3   6   7     1549.52     1555.06     46.57 o 
  -2   6   7     1278.23     1146.87     37.23 o 
  -1   6   7      911.63      922.94     26.76 o 
   0   6   7        1.63       27.62      8.31 o 
   1   6   7     2474.85     2183.57     35.77 o 
   2   6   7     3560.19     3110.83     84.79 o 
   3   6   7       16.99       16.40      6.67 o 
   4   6   7     5696.69     5787.55     95.46 o 
   5   6   7      297.81      228.99     42.23 o 
   6   6   7      931.17     1101.96     39.89 o 
   7   6   7     3869.65     3630.08     76.64 o 
   8   6   7     2733.72     2549.81     49.97 o 
   9   6   7     1746.91     1798.91     58.49 o 
  10   6   7       12.71       26.32     13.09 o 
  11   6   7      530.63      694.63     31.70 o 
  12   6   7      331.72      463.60     28.91 o 
  13   6   7     1547.33     1658.71    108.63 o 
  14   6   7        2.07       25.04     18.75 o 
  15   6   7       34.94       54.55     29.43 o 
  16   6   7       24.16      -28.96     37.18 o 
  17   6   7      396.05      346.36     66.55 o 
 -10   7   7        2.05       29.44     50.05 o 
  -9   7   7      135.22      256.30     62.31 o 
  -8   7   7      141.92      190.90     55.50 o 
  -7   7   7     1141.75     1073.65     88.85 o 
  -6   7   7       77.67      122.86     39.47 o 
  -5   7   7      773.07      674.67     61.57 o 
  -4   7   7     2255.01     2233.45    105.28 o 
  -3   7   7     1288.56     1235.91     41.76 o 
  -2   7   7      413.49      468.02     32.82 o 
  -1   7   7     1249.56     1162.30     26.77 o 
   0   7   7     2630.07     2846.00     49.77 o 
   1   7   7      411.44      313.29     16.94 o 
   2   7   7      165.69      122.48      8.78 o 
   3   7   7      313.88      197.16     11.34 o 
   4   7   7     3436.28     3666.00     73.27 o 
   5   7   7     1364.99     1127.47     31.27 o 
   6   7   7     4971.96     4945.45     93.25 o 
   7   7   7       39.11       92.92     15.51 o 
   8   7   7      843.33     1113.67     39.61 o 
   9   7   7     3524.67     3183.83     59.54 o 
  10   7   7       38.24       36.49     13.41 o 
  11   7   7     3691.57     3965.07     77.03 o 
  12   7   7      395.31      482.99     29.23 o 
  13   7   7       85.75      112.75     21.92 o 
  14   7   7      540.66      448.64     32.89 o 
  15   7   7      530.74      470.35     36.02 o 
  16   7   7      203.51      319.05     59.41 o 
  17   7   7      168.03      129.73     51.80 o 
 -10   8   7       41.44       95.18     55.91 o 
  -9   8   7      853.83      942.16     97.47 o 
  -8   8   7       93.31      150.08     53.35 o 
  -7   8   7      737.61      907.54     80.90 o 
  -6   8   7       57.56      121.72     38.33 o 
  -5   8   7       28.45       54.80     39.20 o 
  -4   8   7     1735.03     1824.40     73.83 o 
  -3   8   7     2075.07     2034.10     61.24 o 
  -2   8   7     2249.97     2026.92     53.46 o 
  -1   8   7      148.19      110.09     12.65 o 
   0   8   7      427.62      324.93     16.33 o 
   1   8   7       34.59       -1.68      7.22 o 
   2   8   7     3279.40     3243.18     51.40 o 
   3   8   7     1042.90      906.70     19.65 o 
   4   8   7      348.13      363.49     17.35 o 
   5   8   7      140.92      183.23     13.88 o 
   6   8   7      811.58      874.98     26.67 o 
   7   8   7    14069.03    13777.98    223.53 o 
   8   8   7     1650.45     1406.03     44.81 o 
   9   8   7     1222.95     1193.12     83.10 o 
  10   8   7       22.43       21.07     10.31 o 
  11   8   7      394.60      475.94     40.95 o 
  12   8   7        2.47      -12.59     13.44 o 
  13   8   7     1134.03     1266.23     51.16 o 
  14   8   7       28.95       32.20     19.75 o 
  15   8   7        1.42        8.89     21.27 o 
  16   8   7        1.66      -29.23     26.23 o 
  17   8   7        7.51       47.64     35.51 o 
  -9   9   7      161.97      161.06     56.45 o 
  -8   9   7       61.73       62.98     48.70 o 
  -7   9   7      512.99      570.51     54.16 o 
  -6   9   7     1050.73     1182.33     67.41 o 
  -5   9   7      542.39      610.97     48.04 o 
  -4   9   7      727.38      746.20     75.07 o 
  -3   9   7       18.69       15.82     18.35 o 
  -2   9   7        5.38      104.74     14.95 o 
  -1   9   7        1.18       58.75     41.36 o 
   0   9   7     2145.86     2160.75     35.58 o 
   1   9   7        1.78       25.87     27.21 o 
   2   9   7       41.59       19.13     26.67 o 
   4   9   7      340.59      396.81     13.78 o 
   5   9   7     2526.76     2237.58     49.12 o 
   6   9   7     2853.30     2700.15     51.16 o 
   7   9   7     1812.40     1866.88     55.11 o 
   8   9   7       12.49        1.01     13.05 o 
   9   9   7      103.05      161.62     21.56 o 
  10   9   7        9.66       17.16     16.55 o 
  11   9   7      316.79      334.01     32.51 o 
  12   9   7      300.92      247.34     20.92 o 
  13   9   7       60.25        9.40     15.76 o 
  14   9   7       58.66       60.40     20.21 o 
  15   9   7       24.17       51.23     20.90 o 
  16   9   7      118.74      133.83     26.99 o 
  17   9   7       98.62       77.84     31.30 o 
  -9  10   7      316.01      354.04     70.73 o 
  -8  10   7      277.28      284.19     61.30 o 
  -7  10   7      320.86      346.64     88.04 o 
  -6  10   7      108.91      168.08     59.51 o 
  -5  10   7       44.35       49.90     37.99 o 
  -4  10   7     1644.53     1714.49    169.24 o 
  -3  10   7        0.22       -0.38     17.08 o 
  -2  10   7       90.72      120.06     16.67 o 
  -1  10   7      239.71      248.66     15.38 o 
   0  10   7      153.18      126.75     10.86 o 
   1  10   7      519.60      494.96     57.93 o 
   2  10   7       94.10      100.90     36.51 o 
   3  10   7      527.47      377.82     50.72 o 
   5  10   7      763.73      678.77     20.86 o 
   6  10   7      849.53      887.51     26.29 o 
   7  10   7      962.01      790.60     48.16 o 
   8  10   7       90.18       56.51     15.96 o 
   9  10   7       84.50      108.02     19.54 o 
  10  10   7     1477.90     1486.17     55.97 o 
  11  10   7       43.50       78.46     22.94 o 
  12  10   7      794.44      802.23     66.86 o 
  13  10   7        0.75       -6.78     23.24 o 
  14  10   7       64.62       47.44     17.96 o 
  15  10   7       32.28       19.49     19.14 o 
  16  10   7       82.53       32.59     20.95 o 
  -8  11   7        2.66      -39.63     34.40 o 
  -7  11   7       58.17       34.32     46.31 o 
  -6  11   7      679.76      656.80     57.32 o 
  -5  11   7      308.74      229.95     36.08 o 
  -4  11   7      268.62      180.76     32.22 o 
  -3  11   7      117.20       87.75     20.75 o 
  -2  11   7      567.89      588.78     33.81 o 
  -1  11   7       14.32       87.97     11.84 o 
   0  11   7      473.38      537.31     26.64 o 
   1  11   7      329.38      351.33     38.58 o 
   2  11   7     2411.54     2374.43    118.28 o 
   3  11   7      236.53      242.90     46.55 o 
   5  11   7     1663.47     1672.74     93.50 o 
   6  11   7       36.35       12.98     10.11 o 
   7  11   7      932.85      828.67     33.31 o 
   8  11   7      557.79      567.42     45.62 o 
   9  11   7       92.88      117.18     20.17 o 
  10  11   7      211.21      207.29     25.76 o 
  11  11   7      143.66      183.47     27.16 o 
  12  11   7       70.65       52.43     24.37 o 
  13  11   7       25.16       41.36     25.69 o 
  14  11   7      192.08      105.42     30.88 o 
  15  11   7        9.82       39.86     30.80 o 
  16  11   7      192.88      283.24     53.31 o 
  -7  12   7        4.75        5.55     33.18 o 
  -6  12   7       67.00       80.99     53.15 o 
  -5  12   7       85.83       88.66     32.00 o 
  -4  12   7       60.22       29.91     27.75 o 
  -3  12   7        2.69        2.47     21.68 o 
  -2  12   7      111.19       82.67     19.47 o 
  -1  12   7      350.35      302.42     61.20 o 
   0  12   7       88.20       69.90     27.54 o 
   1  12   7      831.04      928.19     57.08 o 
   2  12   7        4.83        2.56     30.72 o 
   3  12   7      311.64      270.85     49.31 o 
   4  12   7      245.86      213.26     44.79 o 
   5  12   7      171.17      197.23     46.95 o 
   6  12   7     1582.94     1541.51     63.91 o 
   7  12   7      982.65      899.35     42.99 o 
   8  12   7     1353.73     1342.91     52.85 o 
   9  12   7       47.68       55.86     17.86 o 
  10  12   7        7.58       23.57     19.84 o 
  11  12   7        7.99       49.19     27.14 o 
  12  12   7      675.34      647.67     43.81 o 
  13  12   7       97.41      122.10     29.07 o 
  14  12   7      362.05      290.32     41.07 o 
  15  12   7       76.25       79.19     32.89 o 
  16  12   7      253.02      203.58     41.13 o 
  -7  13   7       48.98      107.32     43.91 o 
  -6  13   7      483.49      502.48    109.80 o 
  -5  13   7      190.37      156.62     36.62 o 
  -4  13   7        2.37       56.54     26.71 o 
  -3  13   7      421.58      476.03     98.31 o 
  -2  13   7      484.93      444.53     49.89 o 
  -1  13   7      218.94      193.70     38.09 o 
   0  13   7     1135.76     1119.30    104.07 o 
   1  13   7      129.14      161.35     34.20 o 
   2  13   7      254.95      265.33     53.21 o 
   3  13   7      839.73      804.21     73.62 o 
   4  13   7      971.28      857.69     76.39 o 
   5  13   7      809.82      880.12     82.58 o 
   6  13   7      263.16      228.51     23.98 o 
   7  13   7      457.42      439.45     25.00 o 
   8  13   7     1390.74     1483.91     47.90 o 
   9  13   7       22.18       25.77     23.09 o 
  10  13   7     1444.01     1259.00     49.99 o 
  11  13   7      181.16      144.96     26.76 o 
  12  13   7      161.45       87.50     40.64 o 
  13  13   7      242.01      233.98     63.44 o 
  14  13   7       28.68       14.98     27.77 o 
  15  13   7      439.75      590.30     83.44 o 
  -6  14   7       37.94       38.68     35.74 o 
  -5  14   7      137.85      106.32     36.72 o 
  -4  14   7       36.85       32.25     28.36 o 
  -3  14   7     1594.88     1581.27    131.15 o 
  -2  14   7       71.14       73.51     43.18 o 
  -1  14   7       10.45        1.38     27.15 o 
   0  14   7      641.45      703.97     56.68 o 
   1  14   7      795.64      739.69    152.67 o 
   2  14   7      264.98      236.40     38.10 o 
   3  14   7      560.80      547.90     67.97 o 
   4  14   7        0.70        0.54     36.24 o 
   5  14   7      163.33      200.84     57.59 o 
   6  14   7     1520.24     1462.36     52.62 o 
   7  14   7       72.41       81.88     21.47 o 
   8  14   7      672.50      681.02     33.84 o 
   9  14   7        6.43        4.14     18.36 o 
  10  14   7      245.83      235.82     28.05 o 
  11  14   7      620.11      547.47     81.72 o 
  12  14   7      396.86      414.13     52.77 o 
  13  14   7     2050.77     2019.10     72.82 o 
  14  14   7       42.69       39.43     28.65 o 
  15  14   7       16.16       78.04     33.77 o 
  -5  15   7      128.65       61.07     41.06 o 
  -4  15   7      418.25      395.06     86.89 o 
  -3  15   7      176.62       26.88     56.85 o 
  -2  15   7      217.62      257.58     70.39 o 
  -1  15   7      508.86      520.63     60.66 o 
   0  15   7      115.89      191.30     40.70 o 
   1  15   7       20.91      102.35     35.15 o 
   2  15   7        8.34       36.96     31.27 o 
   3  15   7      154.41      135.80     47.35 o 
   4  15   7      857.41      785.95     78.00 o 
   5  15   7      112.81       90.59     40.25 o 
   6  15   7      114.46      107.93     19.19 o 
   7  15   7        0.67       28.03     18.38 o 
   8  15   7      213.13      176.33     22.22 o 
   9  15   7      651.81      676.41     36.52 o 
  10  15   7      263.81      201.25     43.05 o 
  11  15   7      239.37      238.03     30.50 o 
  12  15   7       19.98        9.57     24.55 o 
  13  15   7      323.70      344.89     39.88 o 
  14  15   7       18.94       63.27     32.03 o 
  -3  16   7      192.32      159.64     70.32 o 
  -2  16   7       91.05       34.35     60.15 o 
  -1  16   7        3.47       15.96     34.07 o 
   0  16   7      292.05      326.16     48.97 o 
   1  16   7       97.71      164.92     39.55 o 
   2  16   7      562.22      468.05     64.97 o 
   3  16   7      104.28       87.10     43.85 o 
   4  16   7        2.33       -4.65     41.36 o 
   5  16   7      221.80      186.18     45.13 o 
   6  16   7      522.17      619.05     56.04 o 
   7  16   7      247.38      191.92     28.73 o 
   8  16   7      224.73      160.30     29.86 o 
   9  16   7      122.76      161.63     24.19 o 
  10  16   7       18.61       -5.09     20.12 o 
  11  16   7      558.39      547.24     40.02 o 
  12  16   7       61.75       46.68     27.76 o 
  13  16   7      244.73      172.35     33.47 o 
  -2  17   7      271.90      235.09     77.40 o 
  -1  17   7       24.52        6.60     54.63 o 
   0  17   7       91.94       65.54     59.82 o 
   1  17   7       18.44        7.68     50.72 o 
   2  17   7      267.56      250.51     70.05 o 
   5  17   7       65.46       70.93     50.32 o 
   6  17   7        9.20       29.17     47.62 o 
   7  17   7        0.42       -6.30     20.56 o 
   8  17   7        4.48       15.81     25.01 o 
   9  17   7      970.65     1058.39     43.75 o 
  10  17   7       45.36       39.34     23.14 o 
  11  17   7        3.94       -0.52     24.48 o 
  12  17   7        0.76       15.04     49.78 o 
   0  18   7      431.29      444.10     89.12 o 
   1  18   7       98.56       32.27     56.31 o 
   6  18   7       65.43      -15.63     49.51 o 
   7  18   7      500.62      396.04     38.11 o 
   8  18   7       26.95       31.91     32.40 o 
   9  18   7       48.98       66.02     38.93 o 
  10  18   7      149.14      185.05     27.84 o 
  11  18   7      586.11      579.88     48.77 o 
   6  19   7        5.98      -28.16     54.16 o 
   7  19   7       16.61        8.66     25.36 o 
   8  19   7       24.22       70.42     30.29 o 
   9  19   7      488.15      522.09     51.13 o 
  -4 -17   8        9.68       -0.69     32.94 o 
  -3 -17   8      397.70      394.20     48.46 o 
  -2 -17   8      220.07      267.23     42.35 o 
  -1 -17   8      432.31      460.25     47.38 o 
   0 -17   8       34.26       39.08     38.93 o 
   1 -17   8      605.81      648.77     54.14 o 
   2 -17   8        5.83       -8.23     31.55 o 
  -6 -16   8       16.55       47.24     35.45 o 
  -5 -16   8     1125.05     1172.07     76.40 o 
  -4 -16   8      279.17      282.11     43.23 o 
  -3 -16   8       10.89       14.72     24.12 o 
  -2 -16   8        9.94       26.92     22.83 o 
  -1 -16   8      757.90      816.79     45.13 o 
   0 -16   8      171.82      147.95     31.90 o 
   1 -16   8        0.70       20.57     27.83 o 
   2 -16   8      199.25      235.41     64.60 o 
   3 -16   8       66.16       94.44     38.68 o 
   4 -16   8        6.52        5.47     31.39 o 
   5 -16   8        2.33       -7.09     31.42 o 
  -7 -15   8     1318.21     1560.15     81.96 o 
  -6 -15   8      390.72      369.00     45.39 o 
  -5 -15   8       79.06       75.31     28.03 o 
  -4 -15   8      201.20      198.87     30.88 o 
  -3 -15   8      162.70      201.95     30.20 o 
  -2 -15   8       69.15       93.09     24.76 o 
  -1 -15   8      509.56      399.59     35.00 o 
   0 -15   8        7.85       23.39     22.57 o 
   1 -15   8       67.09       69.76     27.14 o 
   2 -15   8     1084.70     1046.32     54.27 o 
   3 -15   8       32.46       -5.48     26.73 o 
   4 -15   8       14.23       50.74     25.79 o 
   5 -15   8      132.42      125.08     36.29 o 
   6 -15   8       78.33       43.09     36.73 o 
  -8 -14   8      227.97      188.29     26.17 o 
  -7 -14   8       12.23       46.68     20.23 o 
  -6 -14   8       17.57       47.78     18.89 o 
  -5 -14   8     1865.19     2040.75     73.62 o 
  -4 -14   8      251.96      224.43     30.65 o 
  -3 -14   8      184.63      127.97     26.40 o 
  -2 -14   8       24.75       16.09     21.34 o 
  -1 -14   8        9.68       38.26     20.84 o 
   0 -14   8      748.56      751.83     40.97 o 
   1 -14   8        0.34       28.94     20.93 o 
   2 -14   8      173.67      159.13     31.91 o 
   3 -14   8      113.17       79.29     26.04 o 
   4 -14   8      160.05      206.24     31.66 o 
   5 -14   8      123.74      161.14     31.39 o 
   6 -14   8      269.28      302.66     33.92 o 
   7 -14   8        2.31       39.39     32.76 o 
   8 -14   8       77.47      106.84     39.51 o 
  -9 -13   8       99.65       34.17     25.45 o 
  -8 -13   8       12.56       -6.32     18.24 o 
  -7 -13   8     1983.13     2202.97     58.24 o 
  -6 -13   8        9.73       26.43     18.53 o 
  -5 -13   8       10.86        6.90     17.26 o 
  -4 -13   8      557.20      523.33     28.84 o 
  -3 -13   8      541.56      619.69     31.72 o 
  -2 -13   8      293.95      255.26     20.40 o 
  -1 -13   8      324.56      268.24     34.71 o 
   0 -13   8        0.25        5.53     18.97 o 
   1 -13   8     1551.42     1513.94     66.62 o 
   2 -13   8      246.77      246.16     53.97 o 
   3 -13   8        4.67      -15.52     20.50 o 
   4 -13   8      646.47      760.14     45.57 o 
   5 -13   8      219.74      170.56     29.95 o 
   6 -13   8       22.46       46.04     26.01 o 
   7 -13   8      444.98      426.10     46.87 o 
   8 -13   8       28.44       74.30     43.20 o 
   9 -13   8       49.34       20.74     44.34 o 
 -10 -12   8        3.60       51.13     35.30 o 
  -9 -12   8      219.95      231.22     32.50 o 
  -8 -12   8        9.42        6.95     19.74 o 
  -7 -12   8       53.29       68.91     21.15 o 
  -6 -12   8      818.18      877.14     37.53 o 
  -5 -12   8      406.54      367.49     26.43 o 
  -4 -12   8      673.57      600.73     34.26 o 
  -3 -12   8      125.71       93.71     17.59 o 
  -2 -12   8      186.91      160.39     18.91 o 
  -1 -12   8       23.30       31.53     21.15 o 
   0 -12   8     1244.25     1224.84     35.81 o 
   1 -12   8      439.10      524.22     24.96 o 
   2 -12   8      357.88      377.64     21.40 o 
   3 -12   8        8.95        4.60     12.62 o 
   4 -12   8        3.56      -13.87     20.04 o 
   5 -12   8       32.97       72.96     23.81 o 
   6 -12   8       53.44       40.66     24.16 o 
   7 -12   8      382.11      328.35     49.31 o 
   8 -12   8        4.25      -22.70     35.67 o 
   9 -12   8       12.61      -32.97     38.59 o 
  10 -12   8       99.95       54.38     60.25 o 
 -10 -11   8      156.37       99.08     38.09 o 
  -9 -11   8       10.51      -14.42     27.00 o 
  -8 -11   8      785.32      861.54     69.08 o 
  -7 -11   8      928.38     1050.85     49.21 o 
  -6 -11   8       14.70        1.86     16.31 o 
  -5 -11   8       99.15      104.49     19.14 o 
  -4 -11   8     2285.14     2386.90     58.08 o 
  -3 -11   8        6.32       28.50     14.81 o 
  -2 -11   8     1336.81     1385.12     39.99 o 
  -1 -11   8      410.92      450.08     37.17 o 
   0 -11   8      997.87     1120.22     34.90 o 
   1 -11   8        6.99        5.95     12.47 o 
   2 -11   8      150.21      132.82     16.45 o 
   3 -11   8       39.75       41.87     13.19 o 
   4 -11   8      232.89      253.20     21.38 o 
   5 -11   8      144.23      140.76     18.52 o 
   6 -11   8        5.62       68.26     18.80 o 
   7 -11   8      362.69      348.80     30.86 o 
   8 -11   8      490.66      395.75     74.02 o 
   9 -11   8      300.38      243.35     26.21 o 
  10 -11   8       24.49       15.91     39.76 o 
  11 -11   8      247.70      175.63     56.07 o 
 -11 -10   8       32.44        1.42     34.93 o 
 -10 -10   8      224.48      192.46     44.36 o 
  -9 -10   8       51.99       23.71     31.22 o 
  -8 -10   8        1.80       -9.49     19.47 o 
  -7 -10   8        6.25       -4.87     16.63 o 
  -6 -10   8      372.53      420.25     28.41 o 
  -5 -10   8      155.86      148.10     19.96 o 
  -4 -10   8      700.44      749.91     32.28 o 
  -3 -10   8       13.10       -8.44     11.80 o 
  -2 -10   8        9.18        0.15     14.26 o 
  -1 -10   8       54.91       23.39     13.11 o 
   0 -10   8       74.35       40.12     18.21 o 
   1 -10   8       32.46       95.18     15.33 o 
   2 -10   8     1020.20     1002.08     32.22 o 
   3 -10   8     1937.19     2055.20     45.90 o 
   4 -10   8      450.27      403.55     24.44 o 
   5 -10   8      152.85       83.90     17.32 o 
   6 -10   8      247.03      264.44     23.05 o 
   7 -10   8       60.00       63.70     22.50 o 
   8 -10   8      355.03      326.41     60.99 o 
   9 -10   8      276.54      294.80     30.75 o 
  10 -10   8      138.60       81.43     24.75 o 
  11 -10   8        0.06        7.15     27.50 o 
  12 -10   8       92.57      142.66     27.70 o 
 -11  -9   8       28.00       25.70     35.41 o 
 -10  -9   8      227.25      159.69     42.06 o 
  -9  -9   8       11.30       -2.92     28.41 o 
  -8  -9   8      176.30      179.77     27.10 o 
  -7  -9   8      195.03      157.08     21.90 o 
  -6  -9   8       35.93       29.67     16.54 o 
  -5  -9   8      464.02      410.97     28.29 o 
  -4  -9   8      132.22      166.82     19.02 o 
  -3  -9   8      826.77      852.99     32.15 o 
  -2  -9   8        0.74        5.55     12.10 o 
  -1  -9   8        6.37       17.60     11.63 o 
   0  -9   8      454.67      367.28     27.03 o 
   1  -9   8      488.30      494.13     28.45 o 
   2  -9   8     2583.95     2642.58     55.25 o 
   3  -9   8     1154.90     1068.49     40.31 o 
   4  -9   8       27.41       62.78     13.51 o 
   5  -9   8       56.07       58.84     15.72 o 
   6  -9   8      199.25      227.09     23.80 o 
   7  -9   8      146.99       98.30     49.07 o 
   8  -9   8     2711.76     2603.97     85.15 o 
   9  -9   8       33.11       30.07     22.34 o 
  10  -9   8      164.98      120.02     26.87 o 
  11  -9   8       28.79       29.01     23.30 o 
  12  -9   8      691.00      803.61     65.26 o 
 -12  -8   8      151.63      147.57     37.35 o 
 -11  -8   8       24.78       46.81     30.61 o 
 -10  -8   8      192.17      190.15     43.69 o 
  -9  -8   8       34.11        3.59     28.40 o 
  -8  -8   8        7.66      -20.93     24.96 o 
  -7  -8   8       29.20        6.70     18.26 o 
  -6  -8   8       35.19       36.17     15.98 o 
  -5  -8   8       52.44       43.53     15.88 o 
  -4  -8   8      215.04      197.33     29.82 o 
  -3  -8   8      369.09      459.07     38.59 o 
  -2  -8   8      175.64      148.53     16.69 o 
  -1  -8   8     2972.27     3021.21     57.83 o 
   0  -8   8      504.82      490.03     23.62 o 
   1  -8   8     1455.34     1354.74     37.07 o 
   2  -8   8      110.55      247.42     18.03 o 
   3  -8   8       52.54       95.02     14.28 o 
   4  -8   8      805.78      700.02     26.48 o 
   5  -8   8       89.52      149.10     19.63 o 
   6  -8   8        6.89       20.83     15.66 o 
   7  -8   8      761.29     1043.32     65.04 o 
   8  -8   8      893.49      762.46     57.76 o 
   9  -8   8      450.59      491.56     42.12 o 
  10  -8   8      578.31      624.48     53.81 o 
  11  -8   8      251.54      176.90     30.75 o 
  12  -8   8       29.75       86.30     38.93 o 
  13  -8   8      259.34      368.77     41.47 o 
 -12  -7   8       39.93       19.64     30.59 o 
 -11  -7   8       52.05       84.73     30.27 o 
 -10  -7   8      475.09      433.64     77.01 o 
  -9  -7   8     1023.51     1106.44     79.56 o 
  -8  -7   8      579.99      542.70     40.17 o 
  -7  -7   8      482.52      385.56     26.76 o 
  -6  -7   8      272.36      274.42     25.55 o 
  -5  -7   8      781.71      778.26     43.10 o 
  -4  -7   8       57.66       33.31     12.90 o 
  -3  -7   8     5140.21     5216.27     97.85 o 
  -2  -7   8      436.54      365.35     19.36 o 
  -1  -7   8       28.02       19.95      9.82 o 
   0  -7   8       32.83       26.14      9.52 o 
   1  -7   8     3568.17     3304.38     53.23 o 
   2  -7   8     5626.26     5532.68     76.21 o 
   3  -7   8      322.45      219.12     17.09 o 
   4  -7   8       12.29       21.97     10.73 o 
   5  -7   8       10.93       39.85     11.78 o 
   6  -7   8      108.51       82.06     18.27 o 
   7  -7   8      120.36      174.73     38.09 o 
   8  -7   8      417.10      462.41     47.42 o 
   9  -7   8      841.13     1031.16     55.41 o 
  10  -7   8        4.98       11.98     34.42 o 
  11  -7   8      440.44      545.93     53.71 o 
  12  -7   8      654.10      827.86     51.55 o 
  13  -7   8     1813.74     2064.33     77.44 o 
  14  -7   8      131.98       88.26     49.00 o 
 -12  -6   8      356.52      310.58     64.20 o 
 -11  -6   8      230.78      239.91     36.82 o 
 -10  -6   8      279.09      315.69     40.66 o 
  -9  -6   8        5.08       41.98     22.64 o 
  -8  -6   8      419.25      346.89     38.77 o 
  -7  -6   8     3578.33     3710.13     92.23 o 
  -6  -6   8      813.81      910.06     37.61 o 
  -5  -6   8      197.33      205.49     23.81 o 
  -4  -6   8       10.44        0.43     10.41 o 
  -3  -6   8        3.18       23.96     10.31 o 
  -2  -6   8     2435.25     2422.72     44.60 o 
  -1  -6   8     1638.05     1742.02     36.10 o 
   0  -6   8     2465.93     2281.74     43.71 o 
   1  -6   8       20.70       63.40     12.05 o 
   2  -6   8        0.14       24.88      8.79 o 
   3  -6   8      658.92      730.01     22.75 o 
   4  -6   8     2464.87     2445.08     43.08 o 
   5  -6   8     1841.60     1841.26     36.72 o 
   6  -6   8      306.43      284.58     20.44 o 
   7  -6   8      168.25      244.46     47.79 o 
   8  -6   8      199.13      156.52     27.89 o 
   9  -6   8     1766.03     1567.76    147.82 o 
  10  -6   8      670.26      678.33     66.65 o 
  11  -6   8      707.64      693.40     58.60 o 
  12  -6   8      210.62      177.09     32.93 o 
  13  -6   8       13.87       43.94     27.32 o 
  14  -6   8       62.33       98.57     49.88 o 
 -12  -5   8       19.21       72.69     53.85 o 
 -11  -5   8        9.75       32.65     26.48 o 
 -10  -5   8      183.50       99.48     27.59 o 
  -9  -5   8     1597.88     1591.85     80.42 o 
  -8  -5   8       55.01       65.10     22.50 o 
  -7  -5   8        2.36       21.61     18.46 o 
  -6  -5   8      643.10      662.02     32.39 o 
  -5  -5   8       56.49       56.34     13.06 o 
  -4  -5   8     2461.85     2610.15     48.21 o 
  -3  -5   8     4247.74     4367.80     60.68 o 
  -2  -5   8     1045.54     1016.45     25.86 o 
  -1  -5   8     2202.90     2322.14     35.77 o 
   0  -5   8     1870.30     1787.06     28.10 o 
   1  -5   8     1095.47      770.08     18.09 o 
   2  -5   8    11804.81    11720.63    125.84 o 
   3  -5   8     1585.62     1823.20     32.74 o 
   4  -5   8     1658.68     1722.18     37.32 o 
   5  -5   8      610.99      554.55     24.29 o 
   6  -5   8     1853.39     1907.71     53.20 o 
   7  -5   8      262.82      179.14     21.87 o 
   8  -5   8       45.94       33.23     15.99 o 
   9  -5   8     1292.09     1504.74     65.92 o 
  10  -5   8        0.06      -11.50     19.47 o 
  11  -5   8       41.19       70.70     28.73 o 
  12  -5   8      562.11      690.95     61.72 o 
  13  -5   8      681.02      833.06     62.08 o 
  14  -5   8        1.87       25.87     33.33 o 
  15  -5   8        6.82       39.57     48.16 o 
 -12  -4   8       12.80       22.28     35.00 o 
 -11  -4   8      211.46      178.54     33.65 o 
 -10  -4   8       11.46        9.47     22.99 o 
  -9  -4   8      158.96      134.84     26.88 o 
  -8  -4   8        5.91       33.40     19.96 o 
  -7  -4   8     1050.69     1064.13     62.00 o 
  -6  -4   8        2.57       13.38     16.16 o 
  -5  -4   8      122.31      111.85     15.88 o 
  -4  -4   8     1359.80     1414.52     33.08 o 
  -3  -4   8      162.98      159.44     12.32 o 
  -2  -4   8     2263.77     2422.81     37.58 o 
  -1  -4   8     3734.24     4283.14     50.59 o 
   0  -4   8     1414.45     1319.31     23.32 o 
   1  -4   8       41.75       -0.47      6.99 o 
   2  -4   8      847.17      603.98     27.92 o 
   3  -4   8      288.49      275.83     13.52 o 
   4  -4   8     6114.16     6007.67     77.63 o 
   5  -4   8      404.70      349.90     17.05 o 
   6  -4   8     1140.23     1164.76     71.26 o 
   7  -4   8      451.89      482.26     28.73 o 
   8  -4   8     1370.49     1224.80     53.16 o 
   9  -4   8       15.30       43.29     17.24 o 
  10  -4   8      363.34      389.13     37.47 o 
  11  -4   8      480.03      477.66     65.25 o 
  12  -4   8        3.65       -9.67     20.92 o 
  13  -4   8      601.43      779.21     60.49 o 
  14  -4   8       68.38      112.34     38.52 o 
  15  -4   8      273.40      217.50     56.99 o 
 -12  -3   8       33.92       16.17     40.28 o 
 -11  -3   8      524.90      734.60     78.10 o 
 -10  -3   8        5.20      -12.59     22.02 o 
  -9  -3   8     1250.40     1277.74     86.84 o 
  -8  -3   8     1026.28     1064.79     48.83 o 
  -7  -3   8        1.48       19.96     16.37 o 
  -6  -3   8        5.37       11.17     14.05 o 
  -5  -3   8       37.00       71.55     28.46 o 
  -4  -3   8     4637.39     4724.60     64.27 o 
  -3  -3   8     1515.93     1467.09     29.96 o 
  -2  -3   8     4553.44     4264.68     50.42 o 
  -1  -3   8       11.78       50.92      7.98 o 
   0  -3   8     2296.22     2209.90     32.63 o 
   1  -3   8       51.45       54.61      7.56 o 
   2  -3   8     2156.72     2109.21     33.76 o 
   3  -3   8        6.03       61.70      8.52 o 
   4  -3   8      351.89      584.15     18.81 o 
   5  -3   8      281.14      241.47     22.18 o 
   6  -3   8      652.97      691.05     24.43 o 
   7  -3   8      772.63      841.74     27.54 o 
   8  -3   8      405.78      257.29     34.30 o 
   9  -3   8      102.92      161.26     22.51 o 
  10  -3   8      141.09      121.93     22.48 o 
  11  -3   8      144.78      124.69     23.23 o 
  12  -3   8      422.00      243.97     49.41 o 
  13  -3   8      646.20      635.42     44.39 o 
  14  -3   8      300.32      293.37     58.06 o 
  15  -3   8       81.53      115.99     49.51 o 
  16  -3   8      290.29      310.73     67.56 o 
 -12  -2   8       26.15       24.92     38.33 o 
 -11  -2   8      273.09      228.08     50.25 o 
 -10  -2   8      389.24      371.02     56.38 o 
  -9  -2   8      198.89      114.88     31.69 o 
  -8  -2   8       30.94       26.73     21.77 o 
  -7  -2   8      267.25      257.02     31.46 o 
  -6  -2   8     2999.65     2865.75     64.41 o 
  -5  -2   8       12.33        2.14     13.30 o 
  -4  -2   8     1367.73     1406.69     34.32 o 
  -3  -2   8       91.70       80.75     10.40 o 
  -2  -2   8     4311.46     4064.17     55.69 o 
  -1  -2   8      794.44     1536.99     63.80 o 
   0  -2   8     7642.35     7674.84     80.99 o 
   1  -2   8       28.78       13.62      6.29 o 
   2  -2   8     2977.56     2548.88     41.60 o 
   3  -2   8     2245.40     2442.50     36.70 o 
   4  -2   8      151.51      247.04     13.93 o 
   5  -2   8     6270.42     6107.72     79.87 o 
   6  -2   8      113.19      145.87     16.76 o 
   7  -2   8      371.24      505.90     33.49 o 
   8  -2   8     1444.92     1410.71     36.25 o 
   9  -2   8     1051.69     1025.82     41.68 o 
  10  -2   8      260.48      327.46     29.73 o 
  11  -2   8      912.05      723.81     47.56 o 
  12  -2   8        1.35       26.73     24.24 o 
  13  -2   8      236.70      298.08     36.44 o 
  14  -2   8      792.34      689.36     99.33 o 
  15  -2   8       13.41       -9.85     31.30 o 
  16  -2   8      355.35      273.76     90.30 o 
 -12  -1   8        6.61        0.67     35.09 o 
 -11  -1   8      222.26      329.25     54.70 o 
 -10  -1   8        1.70       35.29     26.97 o 
  -9  -1   8      430.14      335.69     34.40 o 
  -8  -1   8     2775.79     2826.01    156.61 o 
  -7  -1   8        0.33       26.35     18.75 o 
  -6  -1   8      213.56      256.61     23.53 o 
  -5  -1   8      101.71       88.69     22.77 o 
  -4  -1   8      686.21      638.75     27.02 o 
  -3  -1   8      439.48      439.62     17.61 o 
  -2  -1   8     5874.77     5630.67     68.09 o 
  -1  -1   8      248.33      328.40     13.54 o 
   0  -1   8     1339.93     1203.96     27.21 o 
   1  -1   8       14.83       30.17      6.69 o 
   2  -1   8     2485.99     2742.88     41.06 o 
   3  -1   8     8502.69     9271.18    107.95 o 
   4  -1   8      627.27      616.80     18.86 o 
   5  -1   8      499.25      342.44     18.35 o 
   6  -1   8      581.80      609.51     20.49 o 
   7  -1   8     3955.09     4075.15     66.93 o 
   8  -1   8      269.48      218.95     17.04 o 
   9  -1   8       50.80      105.63     14.98 o 
  10  -1   8     1318.13     1535.56     59.31 o 
  11  -1   8        5.52      112.77     25.50 o 
  12  -1   8      464.96      388.09     38.89 o 
  13  -1   8      300.96      333.61     88.65 o 
  14  -1   8        2.81        9.04     28.44 o 
  15  -1   8        2.00      -38.72     29.88 o 
  16  -1   8       71.00       76.70     37.72 o 
 -12   0   8       46.18       16.50     34.76 o 
 -11   0   8      229.50      224.40     40.74 o 
 -10   0   8      523.58      447.64     46.38 o 
  -9   0   8      300.49      222.56     35.03 o 
  -8   0   8       73.01       89.17     22.82 o 
  -7   0   8      423.49      413.29     36.86 o 
  -6   0   8     4607.89     4834.37    102.89 o 
  -5   0   8       18.17       27.20     13.54 o 
  -4   0   8        4.88       -1.54     12.70 o 
  -3   0   8      290.73      239.71     19.19 o 
  -2   0   8     8812.05     8254.72     99.38 o 
  -1   0   8     6636.90     6746.44     91.15 o 
   0   0   8     2951.30     2998.75     47.81 o 
   1   0   8     3996.07     4090.30     59.71 o 
   2   0   8      451.58      294.99     31.91 o 
   3   0   8      608.99      642.15     21.95 o 
   4   0   8       13.08       18.33      7.58 o 
   5   0   8     2563.04     2437.45     42.53 o 
   6   0   8     1427.30     1497.14     30.55 o 
   7   0   8       47.67       61.08     11.02 o 
   8   0   8     1145.41     1403.55     34.70 o 
   9   0   8     1507.68     1409.06     42.16 o 
  10   0   8     1554.67     1488.66     43.40 o 
  11   0   8     1287.60     1208.70     58.82 o 
  12   0   8      890.26      662.14     89.52 o 
  13   0   8       87.53        7.33     21.57 o 
  14   0   8      648.48      649.69    129.26 o 
  15   0   8      176.05      221.70     49.58 o 
  16   0   8       78.05       60.03     36.84 o 
 -12   1   8      208.28      228.85     39.66 o 
 -11   1   8      101.00       63.61     28.03 o 
 -10   1   8        9.98       24.48     26.71 o 
  -9   1   8       87.44       42.40     24.69 o 
  -8   1   8     1965.48     1956.16    129.50 o 
  -7   1   8      324.38      342.07     29.42 o 
  -6   1   8      828.54      756.13     88.17 o 
  -5   1   8      116.38      188.61     20.39 o 
  -4   1   8     2289.19     2214.78    108.85 o 
  -3   1   8     1073.14     1093.92     35.83 o 
  -2   1   8     1537.50     1386.08     29.63 o 
  -1   1   8      427.61      574.80     19.46 o 
   0   1   8        1.11       41.22      9.17 o 
   1   1   8     3321.63     3706.23     62.29 o 
   2   1   8      158.05      150.18     26.97 o 
   3   1   8    12679.60    12195.24    190.07 o 
   4   1   8       82.19       58.61     10.34 o 
   5   1   8      203.80      152.12     14.83 o 
   6   1   8     2508.59     2240.95     40.78 o 
   7   1   8     1199.41     1306.65     34.45 o 
   8   1   8      402.37      578.14     25.36 o 
   9   1   8        0.71       15.42     12.52 o 
  10   1   8      667.56      574.49     28.81 o 
  11   1   8      544.50      701.34     39.51 o 
  12   1   8       35.01       68.04     21.44 o 
  13   1   8       38.51       23.38     24.31 o 
  14   1   8       81.92      111.65     32.41 o 
  15   1   8       11.86       34.66     32.30 o 
  16   1   8       60.12       82.03     45.91 o 
  17   1   8      808.40      861.25     69.08 o 
 -12   2   8      397.96      293.32     41.86 o 
 -11   2   8        2.46        6.43     28.02 o 
 -10   2   8      194.35      208.50     33.59 o 
  -9   2   8       48.19       59.14     44.69 o 
  -8   2   8      376.30      291.92     33.20 o 
  -7   2   8     1033.72      972.03     40.93 o 
  -6   2   8      235.96      209.15     22.68 o 
  -5   2   8        7.86        5.85     12.66 o 
  -4   2   8      415.16      452.25     56.18 o 
  -3   2   8      462.33      404.07     22.85 o 
  -2   2   8     2512.54     2047.09     48.71 o 
  -1   2   8     4736.79     4678.57     75.51 o 
   0   2   8     1727.57     2098.24     41.50 o 
   1   2   8      385.75      447.59     17.92 o 
   2   2   8     1157.40     1322.58     33.49 o 
   3   2   8     8602.55     9902.80    155.42 o 
   4   2   8     1512.73     1245.85     33.46 o 
   5   2   8     2172.39     1815.56     71.51 o 
   6   2   8      669.89      646.76     33.11 o 
   7   2   8     2094.15     2435.22     49.00 o 
   8   2   8       43.36       51.35     12.36 o 
   9   2   8      435.71      308.06     31.80 o 
  10   2   8       20.04       40.56     14.40 o 
  11   2   8      105.94      122.60     18.64 o 
  12   2   8      227.29      141.64     24.83 o 
  13   2   8      129.96      192.83     32.36 o 
  14   2   8      753.07      967.12     60.01 o 
  15   2   8       25.78       52.83     31.48 o 
  16   2   8      489.45      611.12     68.84 o 
  17   2   8        1.75       27.80     34.31 o 
 -11   3   8      325.90      243.37     73.42 o 
 -10   3   8      247.19      190.18     31.50 o 
  -9   3   8        7.90       -7.20     19.41 o 
  -8   3   8      798.42     1021.02     93.87 o 
  -7   3   8        6.03       -8.59     17.54 o 
  -6   3   8      135.06      102.78     18.06 o 
  -5   3   8      383.99      484.00     26.05 o 
  -4   3   8      958.21      873.48     29.40 o 
  -3   3   8      839.23      884.69     44.39 o 
  -2   3   8       43.80       16.39     10.04 o 
  -1   3   8        4.35       12.17      7.81 o 
   0   3   8        0.99       31.51      7.31 o 
   1   3   8      157.87      190.12     10.53 o 
   2   3   8      614.56     1017.82     40.98 o 
   3   3   8      713.21      673.27     22.08 o 
   4   3   8      201.72      276.68     23.19 o 
   5   3   8     1328.25     1339.95     35.04 o 
   6   3   8     1641.66     1235.82     42.34 o 
   7   3   8      160.31      175.45     16.66 o 
   8   3   8      154.60      270.28     18.67 o 
   9   3   8      737.21      797.43     29.45 o 
  10   3   8      268.85      277.80     21.56 o 
  11   3   8       18.61       25.75     14.34 o 
  12   3   8      260.45      232.16     34.82 o 
  13   3   8      692.50      643.06     41.26 o 
  14   3   8       54.03       78.27     41.16 o 
  15   3   8      151.45      225.72     54.83 o 
  16   3   8       23.97       15.69     44.93 o 
  17   3   8      292.62      311.36     50.33 o 
 -11   4   8      418.96      469.53     38.70 o 
 -10   4   8      421.19      475.98     37.62 o 
  -9   4   8        5.26      -18.96     23.54 o 
  -8   4   8      824.79      781.97    134.96 o 
  -7   4   8     1460.23     1461.72     53.90 o 
  -6   4   8     1603.95     1593.96     53.57 o 
  -5   4   8      197.96      188.61     19.74 o 
  -4   4   8      626.55      672.25     27.55 o 
  -3   4   8       45.26       38.83     16.63 o 
  -2   4   8       38.22       54.06     19.19 o 
  -1   4   8      288.21      309.30     30.83 o 
   0   4   8     1921.35     1877.62     39.32 o 
   1   4   8     2123.06     2334.17     45.77 o 
   2   4   8       30.94       45.96     11.90 o 
   3   4   8       10.38       33.16     11.09 o 
   4   4   8     3671.13     3188.31     64.36 o 
   5   4   8       44.14       13.30      9.17 o 
   6   4   8      445.63      407.54     20.31 o 
   7   4   8      804.00      854.62     29.90 o 
   8   4   8      375.06      391.64     23.41 o 
   9   4   8       15.01       10.39     12.75 o 
  10   4   8       30.56       23.33     19.24 o 
  11   4   8       11.96       13.68     16.12 o 
  12   4   8       14.92       80.42     20.14 o 
  13   4   8      214.99      127.99     25.62 o 
  14   4   8       52.09       79.40     31.81 o 
  15   4   8      808.88      801.18     77.94 o 
  16   4   8       69.43       51.13     43.11 o 
  17   4   8        2.75       20.75     47.02 o 
 -11   5   8        1.17      -21.76     58.67 o 
 -10   5   8      239.63      324.67     78.00 o 
  -9   5   8      373.64      345.89     70.19 o 
  -8   5   8      170.96      153.45     53.89 o 
  -7   5   8      525.22      434.74     64.33 o 
  -6   5   8      215.36      170.08     47.56 o 
  -5   5   8      207.42      216.70     44.52 o 
  -4   5   8      114.23      132.40     22.13 o 
  -3   5   8        9.12        5.22     13.58 o 
  -2   5   8       24.31       17.78     16.54 o 
  -1   5   8       47.56       29.44     15.26 o 
   0   5   8      368.21      365.85     15.42 o 
   1   5   8       14.33       10.89      8.50 o 
   2   5   8     3669.26     3461.01     65.15 o 
   3   5   8      191.34      245.87     27.61 o 
   4   5   8     1065.21      899.70     37.49 o 
   5   5   8      195.89      348.00     40.72 o 
   6   5   8      632.97      565.97     16.87 o 
   7   5   8     1555.26     1744.19     42.36 o 
   8   5   8       60.62       61.36     17.91 o 
   9   5   8        0.38       -3.93     16.98 o 
  10   5   8      172.43      146.97     19.75 o 
  11   5   8     1027.69      880.72     55.07 o 
  12   5   8      177.91      244.19     27.13 o 
  13   5   8      376.18      492.07     36.32 o 
  14   5   8      377.21      448.27     38.84 o 
  15   5   8      133.90      107.44     35.60 o 
  16   5   8      304.01      248.15     57.32 o 
  17   5   8      185.39      284.59     63.32 o 
 -10   6   8      341.67      245.73     67.97 o 
  -9   6   8        0.63      -15.49     45.54 o 
  -8   6   8       72.83       -0.27     42.44 o 
  -7   6   8      342.10      428.88     64.87 o 
  -6   6   8        0.55       19.13     31.79 o 
  -5   6   8      193.72      201.20     43.65 o 
  -4   6   8       88.43      138.62     21.92 o 
  -3   6   8      477.07      391.94     26.99 o 
  -2   6   8      992.68      991.62     36.54 o 
  -1   6   8       24.26       19.18     15.81 o 
   0   6   8     1407.96     1332.34     50.97 o 
   1   6   8     1171.23     1060.47     24.66 o 
   2   6   8      172.62      268.25     15.19 o 
   3   6   8      117.45       94.04     10.06 o 
   4   6   8    12351.67    11787.10    182.04 o 
   5   6   8       37.78       63.86     13.76 o 
   6   6   8       12.44        9.35     12.20 o 
   7   6   8      608.38      625.75     52.47 o 
   8   6   8      440.59      990.88     85.49 o 
   9   6   8      589.88      621.65     28.25 o 
  10   6   8       84.86       72.24     15.67 o 
  11   6   8       90.01      146.84     20.95 o 
  12   6   8        5.15       -7.66     16.57 o 
  13   6   8      133.37       64.69     30.30 o 
  14   6   8      200.25      243.95     30.81 o 
  15   6   8      385.89      404.31     38.14 o 
  16   6   8      131.64        9.03     33.62 o 
  17   6   8       16.19       -4.51     42.30 o 
 -10   7   8      119.18       74.70     56.45 o 
  -9   7   8      302.12      314.44     70.73 o 
  -8   7   8       16.63      101.98     51.40 o 
  -7   7   8      293.44      239.26     54.22 o 
  -6   7   8       14.03      -24.72     28.63 o 
  -5   7   8      373.27      475.09     57.26 o 
  -4   7   8     1398.03     1474.14     65.54 o 
  -3   7   8        9.31        6.63     15.31 o 
  -2   7   8      360.23      445.92     26.84 o 
  -1   7   8        2.19        4.90     14.53 o 
   0   7   8     5312.23     5286.08    117.75 o 
   1   7   8      993.73      771.29     20.93 o 
   2   7   8     3890.81     3791.32     59.24 o 
   3   7   8      497.57      647.11     27.47 o 
   4   7   8     1719.33     1545.76     32.00 o 
   5   7   8     3329.73     3395.93     72.89 o 
   6   7   8     1930.40     1657.57     95.35 o 
   7   7   8     7988.91     8155.87    170.19 o 
   8   7   8      627.97      556.90     35.20 o 
   9   7   8        4.65       38.18     11.31 o 
  10   7   8      134.49      155.62     17.35 o 
  11   7   8     2262.56     1891.94     57.49 o 
  12   7   8      335.84      508.93     43.12 o 
  13   7   8      563.24      686.91     35.81 o 
  14   7   8       78.02       87.31     24.21 o 
  15   7   8      215.47      247.15     35.61 o 
  16   7   8      676.82      766.38     62.26 o 
  17   7   8       71.29      143.69     43.00 o 
  -9   8   8       14.72       -0.40     52.14 o 
  -8   8   8       32.49       75.24     47.02 o 
  -7   8   8      489.45      458.05     63.05 o 
  -6   8   8      568.09      573.16     68.57 o 
  -5   8   8      138.06      128.86     38.73 o 
  -4   8   8        9.41       -0.20     24.65 o 
  -3   8   8        3.82        5.73     15.40 o 
  -2   8   8     1507.04     1531.12     46.46 o 
  -1   8   8       65.78       77.43     15.07 o 
   0   8   8     1388.69     1255.74     37.40 o 
   1   8   8      554.37      482.00     18.72 o 
   2   8   8     1493.28     1495.43     27.86 o 
   3   8   8     3870.33     3890.01     58.97 o 
   4   8   8     4307.90     4130.19     69.02 o 
   5   8   8     2519.77     2749.41     55.77 o 
   6   8   8      402.35      338.62     43.28 o 
   7   8   8     1105.59     1113.77     46.21 o 
   8   8   8       69.45       84.20     21.08 o 
   9   8   8     2635.17     2933.24     89.98 o 
  10   8   8     2237.27     2416.84     67.31 o 
  11   8   8      118.94      138.20     20.78 o 
  12   8   8       38.29       38.10     15.66 o 
  13   8   8      662.99      514.89     31.03 o 
  14   8   8      251.37      295.39     30.38 o 
  15   8   8        5.94       23.61     21.37 o 
  16   8   8      712.32      640.45     75.35 o 
  17   8   8       55.72       54.19     37.37 o 
  -9   9   8      460.22      649.08     89.25 o 
  -8   9   8        4.79       23.04     43.31 o 
  -7   9   8       22.50       15.56     38.87 o 
  -6   9   8      406.92      360.71     57.53 o 
  -5   9   8      126.02       66.96     34.35 o 
  -4   9   8      584.96      576.19     55.84 o 
  -3   9   8       29.51       58.21     22.33 o 
  -2   9   8      188.95       89.24     17.56 o 
  -1   9   8      330.87      293.08     21.35 o 
   0   9   8     1406.07     1434.83     34.48 o 
   1   9   8     2660.34     2433.44     44.09 o 
   2   9   8      843.76      789.91     23.18 o 
   3   9   8      287.52      299.66     14.41 o 
   4   9   8     1594.28     1371.76     27.69 o 
   5   9   8     4596.17     4566.16     80.49 o 
   6   9   8      182.08      185.14     19.42 o 
   7   9   8     2438.57     2324.06     57.29 o 
   8   9   8      556.48      468.66     28.02 o 
   9   9   8      985.23      909.88     39.73 o 
  10   9   8       63.67       74.78     19.50 o 
  11   9   8     1188.73     1094.53     47.23 o 
  12   9   8     1109.88     1278.63     85.86 o 
  13   9   8        1.07       27.50     14.78 o 
  14   9   8      146.57      177.72     22.87 o 
  15   9   8      159.43      216.95     26.24 o 
  16   9   8      189.12      237.66     29.69 o 
  17   9   8       43.96       91.08     37.02 o 
  -8  10   8      431.52      486.74     74.77 o 
  -7  10   8      220.25      277.59     59.07 o 
  -6  10   8      620.88      664.98     70.53 o 
  -5  10   8       11.68       -8.42     30.45 o 
  -4  10   8      107.95      111.35     36.24 o 
  -3  10   8     1238.03     1366.62     61.36 o 
  -2  10   8     1209.96     1176.46     70.08 o 
  -1  10   8     1807.85     1904.30     70.31 o 
   0  10   8        1.85       19.70      9.91 o 
   1  10   8      461.96      419.78     23.74 o 
   2  10   8       12.44       29.17     29.98 o 
   3  10   8      310.55      288.61     60.46 o 
   4  10   8        9.01       13.95      8.35 o 
   5  10   8     2434.42     2681.28     51.94 o 
   6  10   8       34.56       68.28     21.28 o 
   7  10   8      332.45      411.50     24.90 o 
   8  10   8      344.91      306.86     24.02 o 
   9  10   8      239.57      231.93     24.20 o 
  10  10   8      227.33      239.28     26.72 o 
  11  10   8       27.94       30.20     18.84 o 
  12  10   8      386.39      337.96     33.97 o 
  13  10   8       29.64       21.37     22.48 o 
  14  10   8      369.28      392.56     40.45 o 
  15  10   8       43.52       27.30     17.88 o 
  16  10   8       21.72       10.93     20.80 o 
  -7  11   8        9.83       26.67     40.42 o 
  -6  11   8      207.56      196.62     49.64 o 
  -5  11   8        1.84       -0.13     28.09 o 
  -4  11   8      337.21      329.93     47.29 o 
  -3  11   8      866.02     1022.69     55.07 o 
  -2  11   8        3.09       17.92     22.40 o 
  -1  11   8      129.25      161.97     21.89 o 
   0  11   8      109.18      129.27     15.17 o 
   1  11   8     2504.02     2484.02    128.05 o 
   2  11   8      576.70      452.59     59.21 o 
   3  11   8     2696.79     2683.54    131.15 o 
   4  11   8      627.76      572.49     65.20 o 
   5  11   8      687.76      691.27     58.97 o 
   6  11   8      312.88      261.13     18.63 o 
   7  11   8      760.27      738.64     31.38 o 
   8  11   8      285.08      278.85     56.12 o 
   9  11   8     1032.31      910.64     39.91 o 
  10  11   8      241.42      279.38     28.86 o 
  11  11   8      145.04       98.82     23.63 o 
  12  11   8     1118.81     1130.25     52.32 o 
  13  11   8      118.92       92.50     27.73 o 
  14  11   8       95.49       79.31     41.83 o 
  15  11   8      399.38      417.26     44.36 o 
  16  11   8      260.22      199.03     39.24 o 
  -7  12   8      186.73      111.68     47.83 o 
  -6  12   8      258.73      291.94     56.72 o 
  -5  12   8      237.27      190.22     46.34 o 
  -4  12   8        1.88       34.08     33.01 o 
  -3  12   8      125.96      164.01     29.98 o 
  -2  12   8     1025.64      972.43     73.05 o 
  -1  12   8      254.34      331.29     43.14 o 
   0  12   8      174.60      182.78     24.38 o 
   1  12   8        2.99      -11.92     33.88 o 
   2  12   8       14.19       22.90     33.34 o 
   3  12   8     1564.58     1642.50    101.58 o 
   4  12   8      383.16      389.81     57.86 o 
   5  12   8        3.30       -6.87     14.28 o 
   6  12   8      226.22      235.98     14.99 o 
   7  12   8       43.18       39.09     14.93 o 
   8  12   8     1439.37     1385.90     44.66 o 
   9  12   8       65.55       18.55     16.78 o 
  10  12   8     2455.73     2895.87     75.97 o 
  11  12   8      123.62       47.68     28.63 o 
  12  12   8      216.04      177.71     29.27 o 
  13  12   8        3.47       35.64     24.88 o 
  14  12   8      639.05      513.46     54.37 o 
  15  12   8       10.62        4.68     28.55 o 
  16  12   8       33.40       -7.67     30.30 o 
  -6  13   8      586.58      660.26     73.42 o 
  -5  13   8      106.54      111.95     42.57 o 
  -4  13   8      433.33      459.26     52.68 o 
  -3  13   8     1076.01     1194.65     61.19 o 
  -2  13   8      381.48      338.75     64.40 o 
  -1  13   8      460.80      503.58     72.07 o 
   0  13   8        6.74      113.94     23.01 o 
   1  13   8     1727.21     1538.77    104.81 o 
   2  13   8      810.70      850.75     80.97 o 
   3  13   8        0.92      -23.24     32.00 o 
   4  13   8       38.57       54.70     41.36 o 
   5  13   8     1560.05     1637.51    103.26 o 
   6  13   8     3269.43     3186.80     85.38 o 
   7  13   8      395.31      422.11     28.03 o 
   8  13   8     2263.67     2239.87     58.72 o 
   9  13   8       10.26       18.43     17.32 o 
  10  13   8      445.07      468.92     43.60 o 
  11  13   8      516.02      520.93     36.86 o 
  12  13   8      788.45      893.44     56.87 o 
  13  13   8      192.62      221.49     35.47 o 
  14  13   8        8.95        5.45     26.98 o 
  15  13   8        0.55       30.13     30.78 o 
  -5  14   8      425.78      517.66     62.04 o 
  -4  14   8      107.46       94.13     32.55 o 
  -3  14   8      967.80     1058.89    113.23 o 
  -2  14   8      116.88       64.89     38.56 o 
  -1  14   8     1298.51     1387.21    106.16 o 
   0  14   8      126.63      235.69     57.53 o 
   1  14   8       16.80        6.60     40.28 o 
   2  14   8       49.82       70.66     43.11 o 
   3  14   8      558.05      477.85     66.55 o 
   4  14   8     1360.96     1249.05     95.04 o 
   5  14   8       22.77       59.48     42.23 o 
   6  14   8      303.20      304.92     30.75 o 
   7  14   8       30.94       63.45     20.88 o 
   8  14   8     2800.22     2983.06    116.39 o 
   9  14   8       35.78       30.06     18.20 o 
  10  14   8      903.01     1120.01     47.94 o 
  11  14   8      130.58      122.47     40.16 o 
  12  14   8      218.13      183.43     29.75 o 
  13  14   8      169.28      218.80     33.70 o 
  14  14   8       21.84       17.90     27.66 o 
  15  14   8      733.61      704.46     73.43 o 
  -3  15   8      862.78      903.09    109.19 o 
  -2  15   8      104.58       68.24     59.82 o 
  -1  15   8       35.32       30.04     46.61 o 
   0  15   8       35.58       45.80     46.21 o 
   1  15   8      226.08      237.24     59.07 o 
   2  15   8      534.45      448.95     71.67 o 
   3  15   8       92.34      101.58     46.14 o 
   4  15   8       62.16       32.40     39.88 o 
   5  15   8        2.84       -9.63     38.60 o 
   6  15   8     1233.43     1540.11     98.24 o 
   7  15   8       17.16       29.64     21.50 o 
   8  15   8      784.53      809.47     47.11 o 
   9  15   8       14.07       34.44     18.84 o 
  10  15   8      161.57      182.31     26.22 o 
  11  15   8      361.34      330.83     42.02 o 
  12  15   8       51.01       64.61     24.95 o 
  13  15   8      198.03      298.20     36.87 o 
  14  15   8        8.29       17.35     28.24 o 
  -1  16   8      194.44      161.46     61.16 o 
   0  16   8      107.87      103.80     53.28 o 
   1  16   8        2.29       24.25     51.73 o 
   2  16   8       14.60        6.53     44.73 o 
   3  16   8        1.66        5.19     39.74 o 
   4  16   8     1126.70     1355.68    105.49 o 
   5  16   8       63.16       -5.39     47.96 o 
   6  16   8       82.38      109.46     54.36 o 
   7  16   8      145.06      130.38     22.93 o 
   8  16   8      626.07      650.94     44.02 o 
   9  16   8      314.03      274.09     26.85 o 
  10  16   8      271.90      316.46     47.12 o 
  11  16   8        1.86      -19.24     21.90 o 
  12  16   8       99.57      110.12     29.19 o 
  13  16   8      218.02      259.03     36.46 o 
   0  17   8       82.88       63.52     52.81 o 
   1  17   8      166.12      181.80     59.68 o 
   2  17   8      480.17      508.30     77.46 o 
   7  17   8        3.83       22.52     25.90 o 
   8  17   8      155.43      103.77     27.06 o 
   9  17   8        6.32        5.51     25.78 o 
  10  17   8        2.13       25.37     22.58 o 
  11  17   8       16.31       11.91     23.29 o 
  12  17   8       85.25       68.03     28.84 o 
   7  18   8      108.51       67.91     24.99 o 
   8  18   8       88.21      117.70     47.42 o 
   9  18   8      112.72       61.88     29.44 o 
  10  18   8        1.67        6.42     31.58 o 
  11  18   8       13.22       -9.97     23.50 o 
   8  19   8      166.70      187.14     33.68 o 
  -4 -16   9     1105.78     1204.63     70.51 o 
  -3 -16   9       10.18       13.89     33.08 o 
  -2 -16   9      177.76      303.00     44.44 o 
  -1 -16   9        2.97        9.40     34.30 o 
   0 -16   9      192.74      122.53     37.99 o 
   1 -16   9       45.59       45.38     40.75 o 
   2 -16   9      129.09      100.31     43.26 o 
   3 -16   9      188.17      149.12     47.18 o 
   4 -16   9        2.92      -44.57     30.09 o 
  -6 -15   9      301.63      271.63     48.12 o 
  -5 -15   9        4.69      -13.58     25.00 o 
  -4 -15   9       43.17       15.78     25.19 o 
  -3 -15   9       33.84       21.85     24.34 o 
  -2 -15   9      329.04      320.88     35.47 o 
  -1 -15   9       20.98       35.77     24.76 o
[truncated: 283,701 more chars]
